# Supplementary material for: A circular model for song motor control in Serinus canaria
Source: Front Comput Neurosci. 2015 Apr 7;9:41. doi: 10.3389/fncom.2015.00041 (PMC4387923; doi:10.3389/fncom.2015.00041)
Supplement: Supplementary file 1 [file DataSheet1.ZIP]

Archive with 23 entries (20 files):
- Circular_supplementary/
- Circular_supplementary/.DS_Store
- __MACOSX/
- __MACOSX/Circular_supplementary/
- __MACOSX/Circular_supplementary/._.DS_Store
- Circular_supplementary/p0.c
- Circular_supplementary/p0.dat
- __MACOSX/Circular_supplementary/._p0.dat
- Circular_supplementary/p1.c
- Circular_supplementary/p1.dat
- __MACOSX/Circular_supplementary/._p1.dat
- Circular_supplementary/p2.c
- Circular_supplementary/p2.dat
- __MACOSX/Circular_supplementary/._p2.dat
- Circular_supplementary/pressure.dat
- __MACOSX/Circular_supplementary/._pressure.dat
- Circular_supplementary/pulsatile.c
- Circular_supplementary/pulsatile.dat
- __MACOSX/Circular_supplementary/._pulsatile.dat
- Circular_supplementary/readme.pdf
- __MACOSX/Circular_supplementary/._readme.pdf
- Circular_supplementary/rk4.c
- __MACOSX/Circular_supplementary/._rk4.c
