# Supplementary material for: A circular model for song motor control in Serinus canaria
Source: Front Comput Neurosci. 2015 Apr 7;9:41. doi: 10.3389/fncom.2015.00041 (PMC4387923; doi:10.3389/fncom.2015.00041)
Supplement: Supplementary file 1 [file DataSheet1.ZIP › Circular_supplementary/p0.c]

//-------------------------------------------
#include <stdio.h> 
#include <math.h>
#include "rk4.c"
//-------------------------------------------
#define PI 3.1416
#define N_NAME1_AUX 30
#define IA 16807
#define IM 2147483647
#define AM (1.0/IM)
#define IQ 127773
#define IR 2836
#define NTAB 32
#define NDIV (1+(IM-1)/NTAB)
#define EPS 1.2e-7
#define RNMX (1.0-EPS)
//-------------------------------------------
struct Par {
	double F; double Fdelayed; double F2; double rx; double ry; double rz; double rw;} aa;
 
//-------------------------------------------

void takens(int n, double v[], double dv[], double t)
{
  double x,y,z,w;
                                                                                                  
    x=v[0]; y=v[1]; z=v[2]; w=v[3];
    
    dv[0]  = 149.5*(-x + 1/(1+exp(-(aa.rx +10*z+aa.F+10.*x -10*y ))));  //RAm exc
    dv[1]  = 149.5*(-y + 1/(1+exp(-(aa.ry +10.*x + 2*y ))));            //RAm inh 
    dv[2]  = 20.*(-z + 1/(1+exp(-(aa.rz+5.*aa.Fdelayed-5*aa.F2 +6*z-3*w ))));   //RA exc
    dv[3]  = 20.*(-w + 1/(1+exp(-(aa.rw+0.05*aa.Fdelayed+6*z+6*w ))));  //RA inh

return;
}

//-------------------------------------------
void main(){
  int i,j;
  double v[4],dt,t,phi1[3000];
//-------------------------------------------

    v[0] = 0.02; v[1] = 0.5; v[2] = 0.03; v[3]=0.01;
    		
    aa.F=0; aa.Fdelayed=0; aa.F2=0;
    aa.rx=-7.5;
    aa.ry=-11.5;
    aa.rz=-3.;
    aa.rw=-6.;

        dt = 1/10000.0;
      
    while(t < 4){
        aa.F=0;aa.Fdelayed=0;
        if((t>1.)&&(t<1.02))aa.F=10;
        if((t>1.03)&&(t<1.05))aa.Fdelayed=10;
        
      rk4(takens, v, 4, t, dt);
      t = t+dt;
     
     printf("%lg\t%lg\t%lg\t%lg\t%lg\t%lg\t%lg\t%lg\n",t,v[0],v[1],v[2],v[3],aa.F,aa.Fdelayed,aa.F2);
    }

//-------------------------------------------

}
