# Supplementary material for: A circular model for song motor control in Serinus canaria
Source: Front Comput Neurosci. 2015 Apr 7;9:41. doi: 10.3389/fncom.2015.00041 (PMC4387923; doi:10.3389/fncom.2015.00041)
Supplement: Supplementary file 1 [file DataSheet1.ZIP › Circular_supplementary/p0.dat]

0.0001	0.0197033
0.0002	0.019411
0.0003	0.0191231
0.0004	0.0188395
0.0005	0.01856
0.0006	0.0182848
0.0007	0.0180136
0.0008	0.0177464
0.0009	0.0174833
0.001	0.017224
0.0011	0.0169686
0.0012	0.016717
0.0013	0.0164692
0.0014	0.016225
0.0015	0.0159845
0.0016	0.0157475
0.0017	0.0155141
0.0018	0.0152842
0.0019	0.0150577
0.002	0.0148345
0.0021	0.0146147
0.0022	0.0143982
0.0023	0.0141849
0.0024	0.0139748
0.0025	0.0137679
0.0026	0.013564
0.0027	0.0133632
0.0028	0.0131653
0.0029	0.0129705
0.003	0.0127785
0.0031	0.0125894
0.0032	0.0124032
0.0033	0.0122197
0.0034	0.012039
0.0035	0.011861
0.0036	0.0116857
0.0037	0.011513
0.0038	0.0113429
0.0039	0.0111753
0.004	0.0110103
0.0041	0.0108477
0.0042	0.0106876
0.0043	0.0105299
0.0044	0.0103746
0.0045	0.0102216
0.0046	0.0100709
0.0047	0.00992249
0.0048	0.00977632
0.0049	0.00963236
0.005	0.00949058
0.0051	0.00935094
0.0052	0.00921341
0.0053	0.00907797
0.0054	0.00894458
0.0055	0.00881321
0.0056	0.00868383
0.0057	0.00855642
0.0058	0.00843095
0.0059	0.00830738
0.006	0.0081857
0.0061	0.00806586
0.0062	0.00794786
0.0063	0.00783165
0.0064	0.00771722
0.0065	0.00760454
0.0066	0.00749358
0.0067	0.00738432
0.0068	0.00727674
0.0069	0.0071708
0.007	0.00706649
0.0071	0.00696378
0.0072	0.00686265
0.0073	0.00676308
0.0074	0.00666504
0.0075	0.00656851
0.0076	0.00647347
0.0077	0.0063799
0.0078	0.00628778
0.0079	0.00619708
0.008	0.00610779
0.0081	0.00601988
0.0082	0.00593334
0.0083	0.00584814
0.0084	0.00576427
0.0085	0.0056817
0.0086	0.00560042
0.0087	0.00552041
0.0088	0.00544165
0.0089	0.00536412
0.009	0.0052878
0.0091	0.00521268
0.0092	0.00513874
0.0093	0.00506595
0.0094	0.00499432
0.0095	0.00492381
0.0096	0.00485441
0.0097	0.0047861
0.0098	0.00471888
0.0099	0.00465271
0.01	0.0045876
0.0101	0.00452351
0.0102	0.00446045
0.0103	0.00439838
0.0104	0.0043373
0.0105	0.00427719
0.0106	0.00421804
0.0107	0.00415984
0.0108	0.00410256
0.0109	0.0040462
0.011	0.00399074
0.0111	0.00393617
0.0112	0.00388248
0.0113	0.00382965
0.0114	0.00377767
0.0115	0.00372653
0.0116	0.00367621
0.0117	0.0036267
0.0118	0.003578
0.0119	0.00353008
0.012	0.00348294
0.0121	0.00343656
0.0122	0.00339094
0.0123	0.00334606
0.0124	0.00330191
0.0125	0.00325848
0.0126	0.00321576
0.0127	0.00317374
0.0128	0.0031324
0.0129	0.00309174
0.013	0.00305175
0.0131	0.00301242
0.0132	0.00297373
0.0133	0.00293568
0.0134	0.00289826
0.0135	0.00286145
0.0136	0.00282525
0.0137	0.00278966
0.0138	0.00275465
0.0139	0.00272022
0.014	0.00268637
0.0141	0.00265308
0.0142	0.00262034
0.0143	0.00258815
0.0144	0.00255649
0.0145	0.00252537
0.0146	0.00249476
0.0147	0.00246467
0.0148	0.00243509
0.0149	0.002406
0.015	0.0023774
0.0151	0.00234928
0.0152	0.00232164
0.0153	0.00229446
0.0154	0.00226775
0.0155	0.00224148
0.0156	0.00221566
0.0157	0.00219028
0.0158	0.00216533
0.0159	0.00214081
0.016	0.0021167
0.0161	0.00209301
0.0162	0.00206972
0.0163	0.00204683
0.0164	0.00202433
0.0165	0.00200222
0.0166	0.00198049
0.0167	0.00195913
0.0168	0.00193814
0.0169	0.00191751
0.017	0.00189724
0.0171	0.00187732
0.0172	0.00185774
0.0173	0.0018385
0.0174	0.0018196
0.0175	0.00180103
0.0176	0.00178278
0.0177	0.00176485
0.0178	0.00174723
0.0179	0.00172992
0.018	0.00171291
0.0181	0.0016962
0.0182	0.00167978
0.0183	0.00166366
0.0184	0.00164782
0.0185	0.00163225
0.0186	0.00161696
0.0187	0.00160195
0.0188	0.00158719
0.0189	0.00157271
0.019	0.00155847
0.0191	0.00154449
0.0192	0.00153076
0.0193	0.00151728
0.0194	0.00150403
0.0195	0.00149103
0.0196	0.00147825
0.0197	0.00146571
0.0198	0.00145339
0.0199	0.00144129
0.02	0.00142941
0.0201	0.00141775
0.0202	0.0014063
0.0203	0.00139505
0.0204	0.00138401
0.0205	0.00137317
0.0206	0.00136252
0.0207	0.00135207
0.0208	0.00134182
0.0209	0.00133174
0.021	0.00132186
0.0211	0.00131215
0.0212	0.00130263
0.0213	0.00129327
0.0214	0.0012841
0.0215	0.00127509
0.0216	0.00126625
0.0217	0.00125757
0.0218	0.00124905
0.0219	0.00124069
0.022	0.00123249
0.0221	0.00122444
0.0222	0.00121654
0.0223	0.00120879
0.0224	0.00120118
0.0225	0.00119372
0.0226	0.0011864
0.0227	0.00117922
0.0228	0.00117217
0.0229	0.00116525
0.023	0.00115847
0.0231	0.00115182
0.0232	0.00114529
0.0233	0.00113889
0.0234	0.00113261
0.0235	0.00112645
0.0236	0.00112041
0.0237	0.00111448
0.0238	0.00110867
0.0239	0.00110298
0.024	0.00109739
0.0241	0.00109191
0.0242	0.00108654
0.0243	0.00108127
0.0244	0.00107611
0.0245	0.00107104
0.0246	0.00106608
0.0247	0.00106121
0.0248	0.00105644
0.0249	0.00105177
0.025	0.00104718
0.0251	0.00104269
0.0252	0.00103829
0.0253	0.00103397
0.0254	0.00102975
0.0255	0.0010256
0.0256	0.00102154
0.0257	0.00101757
0.0258	0.00101367
0.0259	0.00100985
0.026	0.00100611
0.0261	0.00100245
0.0262	0.000998856
0.0263	0.00099534
0.0264	0.000991897
0.0265	0.000988524
0.0266	0.000985222
0.0267	0.000981988
0.0268	0.000978821
0.0269	0.000975721
0.027	0.000972686
0.0271	0.000969714
0.0272	0.000966805
0.0273	0.000963957
0.0274	0.00096117
0.0275	0.000958443
0.0276	0.000955773
0.0277	0.000953161
0.0278	0.000950605
0.0279	0.000948105
0.028	0.000945658
0.0281	0.000943265
0.0282	0.000940924
0.0283	0.000938635
0.0284	0.000936396
0.0285	0.000934206
0.0286	0.000932065
0.0287	0.000929972
0.0288	0.000927925
0.0289	0.000925925
0.029	0.000923969
0.0291	0.000922058
0.0292	0.000920191
0.0293	0.000918366
0.0294	0.000916584
0.0295	0.000914842
0.0296	0.000913141
0.0297	0.000911479
0.0298	0.000909857
0.0299	0.000908273
0.03	0.000906726
0.0301	0.000905216
0.0302	0.000903742
0.0303	0.000902304
0.0304	0.000900901
0.0305	0.000899531
0.0306	0.000898196
0.0307	0.000896893
0.0308	0.000895623
0.0309	0.000894384
0.031	0.000893176
0.0311	0.000891999
0.0312	0.000890852
0.0313	0.000889735
0.0314	0.000888646
0.0315	0.000887585
0.0316	0.000886553
0.0317	0.000885547
0.0318	0.000884568
0.0319	0.000883616
0.032	0.000882689
0.0321	0.000881788
0.0322	0.000880911
0.0323	0.000880059
0.0324	0.00087923
0.0325	0.000878425
0.0326	0.000877643
0.0327	0.000876883
0.0328	0.000876145
0.0329	0.000875429
0.033	0.000874735
0.0331	0.000874061
0.0332	0.000873407
0.0333	0.000872774
0.0334	0.00087216
0.0335	0.000871565
0.0336	0.00087099
0.0337	0.000870432
0.0338	0.000869893
0.0339	0.000869372
0.034	0.000868869
0.0341	0.000868382
0.0342	0.000867912
0.0343	0.000867459
0.0344	0.000867022
0.0345	0.0008666
0.0346	0.000866194
0.0347	0.000865804
0.0348	0.000865428
0.0349	0.000865067
0.035	0.00086472
0.0351	0.000864387
0.0352	0.000864068
0.0353	0.000863763
0.0354	0.00086347
0.0355	0.000863191
0.0356	0.000862924
0.0357	0.00086267
0.0358	0.000862428
0.0359	0.000862198
0.036	0.000861979
0.0361	0.000861772
0.0362	0.000861576
0.0363	0.000861392
0.0364	0.000861218
0.0365	0.000861054
0.0366	0.000860901
0.0367	0.000860758
0.0368	0.000860625
0.0369	0.000860502
0.037	0.000860388
0.0371	0.000860283
0.0372	0.000860188
0.0373	0.000860102
0.0374	0.000860024
0.0375	0.000859955
0.0376	0.000859894
0.0377	0.000859842
0.0378	0.000859797
0.0379	0.00085976
0.038	0.000859732
0.0381	0.00085971
0.0382	0.000859696
0.0383	0.000859689
0.0384	0.00085969
0.0385	0.000859697
0.0386	0.000859711
0.0387	0.000859732
0.0388	0.000859759
0.0389	0.000859792
0.039	0.000859832
0.0391	0.000859878
0.0392	0.000859929
0.0393	0.000859987
0.0394	0.00086005
0.0395	0.000860119
0.0396	0.000860193
0.0397	0.000860272
0.0398	0.000860357
0.0399	0.000860447
0.04	0.000860541
0.0401	0.000860641
0.0402	0.000860745
0.0403	0.000860854
0.0404	0.000860968
0.0405	0.000861086
0.0406	0.000861208
0.0407	0.000861334
0.0408	0.000861465
0.0409	0.0008616
0.041	0.000861738
0.0411	0.000861881
0.0412	0.000862027
0.0413	0.000862177
0.0414	0.00086233
0.0415	0.000862487
0.0416	0.000862647
0.0417	0.000862811
0.0418	0.000862978
0.0419	0.000863148
0.042	0.000863321
0.0421	0.000863498
0.0422	0.000863677
0.0423	0.000863859
0.0424	0.000864044
0.0425	0.000864232
0.0426	0.000864422
0.0427	0.000864615
0.0428	0.00086481
0.0429	0.000865008
0.043	0.000865209
0.0431	0.000865411
0.0432	0.000865616
0.0433	0.000865824
0.0434	0.000866033
0.0435	0.000866245
0.0436	0.000866458
0.0437	0.000866674
0.0438	0.000866891
0.0439	0.000867111
0.044	0.000867332
0.0441	0.000867555
0.0442	0.00086778
0.0443	0.000868007
0.0444	0.000868235
0.0445	0.000868465
0.0446	0.000868696
0.0447	0.000868929
0.0448	0.000869163
0.0449	0.000869399
0.045	0.000869636
0.0451	0.000869875
0.0452	0.000870115
0.0453	0.000870356
0.0454	0.000870598
0.0455	0.000870842
0.0456	0.000871086
0.0457	0.000871332
0.0458	0.000871579
0.0459	0.000871827
0.046	0.000872076
0.0461	0.000872326
0.0462	0.000872577
0.0463	0.000872829
0.0464	0.000873082
0.0465	0.000873335
0.0466	0.000873589
0.0467	0.000873845
0.0468	0.000874101
0.0469	0.000874357
0.047	0.000874615
0.0471	0.000874873
0.0472	0.000875132
0.0473	0.000875391
0.0474	0.000875651
0.0475	0.000875912
0.0476	0.000876173
0.0477	0.000876435
0.0478	0.000876697
0.0479	0.00087696
0.048	0.000877223
0.0481	0.000877487
0.0482	0.000877751
0.0483	0.000878015
0.0484	0.00087828
0.0485	0.000878545
0.0486	0.000878811
0.0487	0.000879077
0.0488	0.000879343
0.0489	0.00087961
0.049	0.000879877
0.0491	0.000880144
0.0492	0.000880411
0.0493	0.000880679
0.0494	0.000880946
0.0495	0.000881214
0.0496	0.000881483
0.0497	0.000881751
0.0498	0.000882019
0.0499	0.000882288
0.05	0.000882557
0.0501	0.000882826
0.0502	0.000883095
0.0503	0.000883364
0.0504	0.000883633
0.0505	0.000883902
0.0506	0.000884171
0.0507	0.000884441
0.0508	0.00088471
0.0509	0.000884979
0.051	0.000885248
0.0511	0.000885518
0.0512	0.000885787
0.0513	0.000886056
0.0514	0.000886326
0.0515	0.000886595
0.0516	0.000886864
0.0517	0.000887133
0.0518	0.000887402
0.0519	0.000887671
0.052	0.00088794
0.0521	0.000888209
0.0522	0.000888477
0.0523	0.000888746
0.0524	0.000889014
0.0525	0.000889282
0.0526	0.000889551
0.0527	0.000889819
0.0528	0.000890086
0.0529	0.000890354
0.053	0.000890622
0.0531	0.000890889
0.0532	0.000891156
0.0533	0.000891423
0.0534	0.00089169
0.0535	0.000891957
0.0536	0.000892223
0.0537	0.000892489
0.0538	0.000892755
0.0539	0.000893021
0.054	0.000893287
0.0541	0.000893552
0.0542	0.000893817
0.0543	0.000894082
0.0544	0.000894347
0.0545	0.000894611
0.0546	0.000894875
0.0547	0.000895139
0.0548	0.000895403
0.0549	0.000895666
0.055	0.000895929
0.0551	0.000896192
0.0552	0.000896455
0.0553	0.000896717
0.0554	0.000896979
0.0555	0.000897241
0.0556	0.000897503
0.0557	0.000897764
0.0558	0.000898025
0.0559	0.000898285
0.056	0.000898546
0.0561	0.000898806
0.0562	0.000899066
0.0563	0.000899325
0.0564	0.000899585
0.0565	0.000899843
0.0566	0.000900102
0.0567	0.00090036
0.0568	0.000900618
0.0569	0.000900876
0.057	0.000901133
0.0571	0.00090139
0.0572	0.000901647
0.0573	0.000901904
0.0574	0.00090216
0.0575	0.000902416
0.0576	0.000902671
0.0577	0.000902926
0.0578	0.000903181
0.0579	0.000903436
0.058	0.00090369
0.0581	0.000903944
0.0582	0.000904197
0.0583	0.00090445
0.0584	0.000904703
0.0585	0.000904956
0.0586	0.000905208
0.0587	0.00090546
0.0588	0.000905712
0.0589	0.000905963
0.059	0.000906214
0.0591	0.000906464
0.0592	0.000906715
0.0593	0.000906965
0.0594	0.000907214
0.0595	0.000907463
0.0596	0.000907712
0.0597	0.000907961
0.0598	0.000908209
0.0599	0.000908457
0.06	0.000908705
0.0601	0.000908952
0.0602	0.000909199
0.0603	0.000909445
0.0604	0.000909692
0.0605	0.000909937
0.0606	0.000910183
0.0607	0.000910428
0.0608	0.000910673
0.0609	0.000910918
0.061	0.000911162
0.0611	0.000911406
0.0612	0.000911649
0.0613	0.000911893
0.0614	0.000912135
0.0615	0.000912378
0.0616	0.00091262
0.0617	0.000912862
0.0618	0.000913104
0.0619	0.000913345
0.062	0.000913586
0.0621	0.000913826
0.0622	0.000914066
0.0623	0.000914306
0.0624	0.000914546
0.0625	0.000914785
0.0626	0.000915024
0.0627	0.000915262
0.0628	0.000915501
0.0629	0.000915739
0.063	0.000915976
0.0631	0.000916213
0.0632	0.00091645
0.0633	0.000916687
0.0634	0.000916923
0.0635	0.000917159
0.0636	0.000917395
0.0637	0.00091763
0.0638	0.000917865
0.0639	0.000918099
0.064	0.000918334
0.0641	0.000918568
0.0642	0.000918801
0.0643	0.000919035
0.0644	0.000919268
0.0645	0.0009195
0.0646	0.000919733
0.0647	0.000919965
0.0648	0.000920196
0.0649	0.000920428
0.065	0.000920659
0.0651	0.00092089
0.0652	0.00092112
0.0653	0.00092135
0.0654	0.00092158
0.0655	0.00092181
0.0656	0.000922039
0.0657	0.000922268
0.0658	0.000922496
0.0659	0.000922725
0.066	0.000922953
0.0661	0.00092318
0.0662	0.000923408
0.0663	0.000923635
0.0664	0.000923861
0.0665	0.000924088
0.0666	0.000924314
0.0667	0.00092454
0.0668	0.000924765
0.0669	0.00092499
0.067	0.000925215
0.0671	0.00092544
0.0672	0.000925664
0.0673	0.000925888
0.0674	0.000926112
0.0675	0.000926335
0.0676	0.000926558
0.0677	0.000926781
0.0678	0.000927004
0.0679	0.000927226
0.068	0.000927448
0.0681	0.000927669
0.0682	0.000927891
0.0683	0.000928112
0.0684	0.000928332
0.0685	0.000928553
0.0686	0.000928773
0.0687	0.000928993
0.0688	0.000929212
0.0689	0.000929432
0.069	0.000929651
0.0691	0.000929869
0.0692	0.000930088
0.0693	0.000930306
0.0694	0.000930524
0.0695	0.000930741
0.0696	0.000930959
0.0697	0.000931176
0.0698	0.000931392
0.0699	0.000931609
0.07	0.000931825
0.0701	0.000932041
0.0702	0.000932256
0.0703	0.000932472
0.0704	0.000932687
0.0705	0.000932902
0.0706	0.000933116
0.0707	0.00093333
0.0708	0.000933544
0.0709	0.000933758
0.071	0.000933971
0.0711	0.000934184
0.0712	0.000934397
0.0713	0.00093461
0.0714	0.000934822
0.0715	0.000935034
0.0716	0.000935246
0.0717	0.000935457
0.0718	0.000935669
0.0719	0.00093588
0.072	0.00093609
0.0721	0.000936301
0.0722	0.000936511
0.0723	0.000936721
0.0724	0.00093693
0.0725	0.00093714
0.0726	0.000937349
0.0727	0.000937558
0.0728	0.000937766
0.0729	0.000937975
0.073	0.000938183
0.0731	0.00093839
0.0732	0.000938598
0.0733	0.000938805
0.0734	0.000939012
0.0735	0.000939219
0.0736	0.000939426
0.0737	0.000939632
0.0738	0.000939838
0.0739	0.000940044
0.074	0.000940249
0.0741	0.000940454
0.0742	0.000940659
0.0743	0.000940864
0.0744	0.000941069
0.0745	0.000941273
0.0746	0.000941477
0.0747	0.000941681
0.0748	0.000941884
0.0749	0.000942087
0.075	0.00094229
0.0751	0.000942493
0.0752	0.000942696
0.0753	0.000942898
0.0754	0.0009431
0.0755	0.000943302
0.0756	0.000943503
0.0757	0.000943705
0.0758	0.000943906
0.0759	0.000944107
0.076	0.000944307
0.0761	0.000944507
0.0762	0.000944707
0.0763	0.000944907
0.0764	0.000945107
0.0765	0.000945306
0.0766	0.000945505
0.0767	0.000945704
0.0768	0.000945903
0.0769	0.000946101
0.077	0.0009463
0.0771	0.000946498
0.0772	0.000946695
0.0773	0.000946893
0.0774	0.00094709
0.0775	0.000947287
0.0776	0.000947484
0.0777	0.00094768
0.0778	0.000947877
0.0779	0.000948073
0.078	0.000948269
0.0781	0.000948464
0.0782	0.00094866
0.0783	0.000948855
0.0784	0.00094905
0.0785	0.000949244
0.0786	0.000949439
0.0787	0.000949633
0.0788	0.000949827
0.0789	0.000950021
0.079	0.000950214
0.0791	0.000950408
0.0792	0.000950601
0.0793	0.000950794
0.0794	0.000950987
0.0795	0.000951179
0.0796	0.000951371
0.0797	0.000951563
0.0798	0.000951755
0.0799	0.000951947
0.08	0.000952138
0.0801	0.000952329
0.0802	0.00095252
0.0803	0.000952711
0.0804	0.000952901
0.0805	0.000953091
0.0806	0.000953281
0.0807	0.000953471
0.0808	0.000953661
0.0809	0.00095385
0.081	0.000954039
0.0811	0.000954228
0.0812	0.000954417
0.0813	0.000954605
0.0814	0.000954793
0.0815	0.000954982
0.0816	0.000955169
0.0817	0.000955357
0.0818	0.000955544
0.0819	0.000955732
0.082	0.000955919
0.0821	0.000956105
0.0822	0.000956292
0.0823	0.000956478
0.0824	0.000956664
0.0825	0.00095685
0.0826	0.000957036
0.0827	0.000957222
0.0828	0.000957407
0.0829	0.000957592
0.083	0.000957777
0.0831	0.000957962
0.0832	0.000958146
0.0833	0.00095833
0.0834	0.000958514
0.0835	0.000958698
0.0836	0.000958882
0.0837	0.000959065
0.0838	0.000959248
0.0839	0.000959431
0.084	0.000959614
0.0841	0.000959797
0.0842	0.000959979
0.0843	0.000960161
0.0844	0.000960343
0.0845	0.000960525
0.0846	0.000960707
0.0847	0.000960888
0.0848	0.000961069
0.0849	0.00096125
0.085	0.000961431
0.0851	0.000961612
0.0852	0.000961792
0.0853	0.000961972
0.0854	0.000962152
0.0855	0.000962332
0.0856	0.000962511
0.0857	0.000962691
0.0858	0.00096287
0.0859	0.000963049
0.086	0.000963228
0.0861	0.000963406
0.0862	0.000963585
0.0863	0.000963763
0.0864	0.000963941
0.0865	0.000964119
0.0866	0.000964296
0.0867	0.000964473
0.0868	0.000964651
0.0869	0.000964828
0.087	0.000965004
0.0871	0.000965181
0.0872	0.000965357
0.0873	0.000965534
0.0874	0.00096571
0.0875	0.000965885
0.0876	0.000966061
0.0877	0.000966236
0.0878	0.000966412
0.0879	0.000966587
0.088	0.000966761
0.0881	0.000966936
0.0882	0.000967111
0.0883	0.000967285
0.0884	0.000967459
0.0885	0.000967633
0.0886	0.000967806
0.0887	0.00096798
0.0888	0.000968153
0.0889	0.000968326
0.089	0.000968499
0.0891	0.000968672
0.0892	0.000968845
0.0893	0.000969017
0.0894	0.000969189
0.0895	0.000969361
0.0896	0.000969533
0.0897	0.000969704
0.0898	0.000969876
0.0899	0.000970047
0.09	0.000970218
0.0901	0.000970389
0.0902	0.000970559
0.0903	0.00097073
0.0904	0.0009709
0.0905	0.00097107
0.0906	0.00097124
0.0907	0.00097141
0.0908	0.000971579
0.0909	0.000971749
0.091	0.000971918
0.0911	0.000972087
0.0912	0.000972256
0.0913	0.000972424
0.0914	0.000972593
0.0915	0.000972761
0.0916	0.000972929
0.0917	0.000973097
0.0918	0.000973265
0.0919	0.000973432
0.092	0.000973599
0.0921	0.000973767
0.0922	0.000973933
0.0923	0.0009741
0.0924	0.000974267
0.0925	0.000974433
0.0926	0.000974599
0.0927	0.000974765
0.0928	0.000974931
0.0929	0.000975097
0.093	0.000975263
0.0931	0.000975428
0.0932	0.000975593
0.0933	0.000975758
0.0934	0.000975923
0.0935	0.000976087
0.0936	0.000976252
0.0937	0.000976416
0.0938	0.00097658
0.0939	0.000976744
0.094	0.000976908
0.0941	0.000977071
0.0942	0.000977234
0.0943	0.000977398
0.0944	0.000977561
0.0945	0.000977723
0.0946	0.000977886
0.0947	0.000978048
0.0948	0.000978211
0.0949	0.000978373
0.095	0.000978535
0.0951	0.000978697
0.0952	0.000978858
0.0953	0.000979019
0.0954	0.000979181
0.0955	0.000979342
0.0956	0.000979503
0.0957	0.000979663
0.0958	0.000979824
0.0959	0.000979984
0.096	0.000980144
0.0961	0.000980304
0.0962	0.000980464
0.0963	0.000980624
0.0964	0.000980783
0.0965	0.000980943
0.0966	0.000981102
0.0967	0.000981261
0.0968	0.000981419
0.0969	0.000981578
0.097	0.000981736
0.0971	0.000981895
0.0972	0.000982053
0.0973	0.000982211
0.0974	0.000982368
0.0975	0.000982526
0.0976	0.000982683
0.0977	0.000982841
0.0978	0.000982998
0.0979	0.000983155
0.098	0.000983311
0.0981	0.000983468
0.0982	0.000983624
0.0983	0.00098378
0.0984	0.000983937
0.0985	0.000984092
0.0986	0.000984248
0.0987	0.000984404
0.0988	0.000984559
0.0989	0.000984714
0.099	0.000984869
0.0991	0.000985024
0.0992	0.000985179
0.0993	0.000985333
0.0994	0.000985488
0.0995	0.000985642
0.0996	0.000985796
0.0997	0.00098595
0.0998	0.000986103
0.0999	0.000986257
0.1	0.00098641
0.1001	0.000986563
0.1002	0.000986716
0.1003	0.000986869
0.1004	0.000987022
0.1005	0.000987174
0.1006	0.000987327
0.1007	0.000987479
0.1008	0.000987631
0.1009	0.000987783
0.101	0.000987935
0.1011	0.000988086
0.1012	0.000988237
0.1013	0.000988389
0.1014	0.00098854
0.1015	0.00098869
0.1016	0.000988841
0.1017	0.000988992
0.1018	0.000989142
0.1019	0.000989292
0.102	0.000989442
0.1021	0.000989592
0.1022	0.000989742
0.1023	0.000989891
0.1024	0.000990041
0.1025	0.00099019
0.1026	0.000990339
0.1027	0.000990488
0.1028	0.000990637
0.1029	0.000990785
0.103	0.000990934
0.1031	0.000991082
0.1032	0.00099123
0.1033	0.000991378
0.1034	0.000991526
0.1035	0.000991674
0.1036	0.000991821
0.1037	0.000991968
0.1038	0.000992115
0.1039	0.000992262
0.104	0.000992409
0.1041	0.000992556
0.1042	0.000992702
0.1043	0.000992849
0.1044	0.000992995
0.1045	0.000993141
0.1046	0.000993287
0.1047	0.000993432
0.1048	0.000993578
0.1049	0.000993723
0.105	0.000993869
0.1051	0.000994014
0.1052	0.000994158
0.1053	0.000994303
0.1054	0.000994448
0.1055	0.000994592
0.1056	0.000994737
0.1057	0.000994881
0.1058	0.000995025
0.1059	0.000995168
0.106	0.000995312
0.1061	0.000995456
0.1062	0.000995599
0.1063	0.000995742
0.1064	0.000995885
0.1065	0.000996028
0.1066	0.000996171
0.1067	0.000996313
0.1068	0.000996456
0.1069	0.000996598
0.107	0.00099674
0.1071	0.000996882
0.1072	0.000997024
0.1073	0.000997165
0.1074	0.000997307
0.1075	0.000997448
0.1076	0.000997589
0.1077	0.00099773
0.1078	0.000997871
0.1079	0.000998012
0.108	0.000998152
0.1081	0.000998293
0.1082	0.000998433
0.1083	0.000998573
0.1084	0.000998713
0.1085	0.000998853
0.1086	0.000998992
0.1087	0.000999132
0.1088	0.000999271
0.1089	0.00099941
0.109	0.000999549
0.1091	0.000999688
0.1092	0.000999827
0.1093	0.000999965
0.1094	0.0010001
0.1095	0.00100024
0.1096	0.00100038
0.1097	0.00100052
0.1098	0.00100066
0.1099	0.00100079
0.11	0.00100093
0.1101	0.00100107
0.1102	0.00100121
0.1103	0.00100134
0.1104	0.00100148
0.1105	0.00100162
0.1106	0.00100175
0.1107	0.00100189
0.1108	0.00100203
0.1109	0.00100216
0.111	0.0010023
0.1111	0.00100243
0.1112	0.00100257
0.1113	0.0010027
0.1114	0.00100284
0.1115	0.00100298
0.1116	0.00100311
0.1117	0.00100325
0.1118	0.00100338
0.1119	0.00100352
0.112	0.00100365
0.1121	0.00100378
0.1122	0.00100392
0.1123	0.00100405
0.1124	0.00100419
0.1125	0.00100432
0.1126	0.00100445
0.1127	0.00100459
0.1128	0.00100472
0.1129	0.00100485
0.113	0.00100499
0.1131	0.00100512
0.1132	0.00100525
0.1133	0.00100539
0.1134	0.00100552
0.1135	0.00100565
0.1136	0.00100578
0.1137	0.00100591
0.1138	0.00100605
0.1139	0.00100618
0.114	0.00100631
0.1141	0.00100644
0.1142	0.00100657
0.1143	0.0010067
0.1144	0.00100683
0.1145	0.00100697
0.1146	0.0010071
0.1147	0.00100723
0.1148	0.00100736
0.1149	0.00100749
0.115	0.00100762
0.1151	0.00100775
0.1152	0.00100788
0.1153	0.00100801
0.1154	0.00100814
0.1155	0.00100827
0.1156	0.0010084
0.1157	0.00100852
0.1158	0.00100865
0.1159	0.00100878
0.116	0.00100891
0.1161	0.00100904
0.1162	0.00100917
0.1163	0.0010093
0.1164	0.00100942
0.1165	0.00100955
0.1166	0.00100968
0.1167	0.00100981
0.1168	0.00100994
0.1169	0.00101006
0.117	0.00101019
0.1171	0.00101032
0.1172	0.00101044
0.1173	0.00101057
0.1174	0.0010107
0.1175	0.00101083
0.1176	0.00101095
0.1177	0.00101108
0.1178	0.0010112
0.1179	0.00101133
0.118	0.00101146
0.1181	0.00101158
0.1182	0.00101171
0.1183	0.00101183
0.1184	0.00101196
0.1185	0.00101208
0.1186	0.00101221
0.1187	0.00101233
0.1188	0.00101246
0.1189	0.00101258
0.119	0.00101271
0.1191	0.00101283
0.1192	0.00101296
0.1193	0.00101308
0.1194	0.0010132
0.1195	0.00101333
0.1196	0.00101345
0.1197	0.00101358
0.1198	0.0010137
0.1199	0.00101382
0.12	0.00101395
0.1201	0.00101407
0.1202	0.00101419
0.1203	0.00101431
0.1204	0.00101444
0.1205	0.00101456
0.1206	0.00101468
0.1207	0.0010148
0.1208	0.00101493
0.1209	0.00101505
0.121	0.00101517
0.1211	0.00101529
0.1212	0.00101541
0.1213	0.00101553
0.1214	0.00101566
0.1215	0.00101578
0.1216	0.0010159
0.1217	0.00101602
0.1218	0.00101614
0.1219	0.00101626
0.122	0.00101638
0.1221	0.0010165
0.1222	0.00101662
0.1223	0.00101674
0.1224	0.00101686
0.1225	0.00101698
0.1226	0.0010171
0.1227	0.00101722
0.1228	0.00101734
0.1229	0.00101746
0.123	0.00101758
0.1231	0.0010177
0.1232	0.00101782
0.1233	0.00101793
0.1234	0.00101805
0.1235	0.00101817
0.1236	0.00101829
0.1237	0.00101841
0.1238	0.00101853
0.1239	0.00101864
0.124	0.00101876
0.1241	0.00101888
0.1242	0.001019
0.1243	0.00101911
0.1244	0.00101923
0.1245	0.00101935
0.1246	0.00101947
0.1247	0.00101958
0.1248	0.0010197
0.1249	0.00101982
0.125	0.00101993
0.1251	0.00102005
0.1252	0.00102017
0.1253	0.00102028
0.1254	0.0010204
0.1255	0.00102051
0.1256	0.00102063
0.1257	0.00102075
0.1258	0.00102086
0.1259	0.00102098
0.126	0.00102109
0.1261	0.00102121
0.1262	0.00102132
0.1263	0.00102144
0.1264	0.00102155
0.1265	0.00102167
0.1266	0.00102178
0.1267	0.00102189
0.1268	0.00102201
0.1269	0.00102212
0.127	0.00102224
0.1271	0.00102235
0.1272	0.00102246
0.1273	0.00102258
0.1274	0.00102269
0.1275	0.0010228
0.1276	0.00102292
0.1277	0.00102303
0.1278	0.00102314
0.1279	0.00102326
0.128	0.00102337
0.1281	0.00102348
0.1282	0.00102359
0.1283	0.00102371
0.1284	0.00102382
0.1285	0.00102393
0.1286	0.00102404
0.1287	0.00102415
0.1288	0.00102427
0.1289	0.00102438
0.129	0.00102449
0.1291	0.0010246
0.1292	0.00102471
0.1293	0.00102482
0.1294	0.00102493
0.1295	0.00102504
0.1296	0.00102516
0.1297	0.00102527
0.1298	0.00102538
0.1299	0.00102549
0.13	0.0010256
0.1301	0.00102571
0.1302	0.00102582
0.1303	0.00102593
0.1304	0.00102604
0.1305	0.00102615
0.1306	0.00102626
0.1307	0.00102636
0.1308	0.00102647
0.1309	0.00102658
0.131	0.00102669
0.1311	0.0010268
0.1312	0.00102691
0.1313	0.00102702
0.1314	0.00102713
0.1315	0.00102723
0.1316	0.00102734
0.1317	0.00102745
0.1318	0.00102756
0.1319	0.00102767
0.132	0.00102777
0.1321	0.00102788
0.1322	0.00102799
0.1323	0.0010281
0.1324	0.0010282
0.1325	0.00102831
0.1326	0.00102842
0.1327	0.00102853
0.1328	0.00102863
0.1329	0.00102874
0.133	0.00102885
0.1331	0.00102895
0.1332	0.00102906
0.1333	0.00102916
0.1334	0.00102927
0.1335	0.00102938
0.1336	0.00102948
0.1337	0.00102959
0.1338	0.00102969
0.1339	0.0010298
0.134	0.0010299
0.1341	0.00103001
0.1342	0.00103012
0.1343	0.00103022
0.1344	0.00103033
0.1345	0.00103043
0.1346	0.00103053
0.1347	0.00103064
0.1348	0.00103074
0.1349	0.00103085
0.135	0.00103095
0.1351	0.00103106
0.1352	0.00103116
0.1353	0.00103126
0.1354	0.00103137
0.1355	0.00103147
0.1356	0.00103157
0.1357	0.00103168
0.1358	0.00103178
0.1359	0.00103188
0.136	0.00103199
0.1361	0.00103209
0.1362	0.00103219
0.1363	0.0010323
0.1364	0.0010324
0.1365	0.0010325
0.1366	0.0010326
0.1367	0.00103271
0.1368	0.00103281
0.1369	0.00103291
0.137	0.00103301
0.1371	0.00103311
0.1372	0.00103321
0.1373	0.00103332
0.1374	0.00103342
0.1375	0.00103352
0.1376	0.00103362
0.1377	0.00103372
0.1378	0.00103382
0.1379	0.00103392
0.138	0.00103402
0.1381	0.00103412
0.1382	0.00103422
0.1383	0.00103432
0.1384	0.00103443
0.1385	0.00103453
0.1386	0.00103463
0.1387	0.00103473
0.1388	0.00103483
0.1389	0.00103492
0.139	0.00103502
0.1391	0.00103512
0.1392	0.00103522
0.1393	0.00103532
0.1394	0.00103542
0.1395	0.00103552
0.1396	0.00103562
0.1397	0.00103572
0.1398	0.00103582
0.1399	0.00103592
0.14	0.00103601
0.1401	0.00103611
0.1402	0.00103621
0.1403	0.00103631
0.1404	0.00103641
0.1405	0.0010365
0.1406	0.0010366
0.1407	0.0010367
0.1408	0.0010368
0.1409	0.0010369
0.141	0.00103699
0.1411	0.00103709
0.1412	0.00103719
0.1413	0.00103728
0.1414	0.00103738
0.1415	0.00103748
0.1416	0.00103757
0.1417	0.00103767
0.1418	0.00103777
0.1419	0.00103786
0.142	0.00103796
0.1421	0.00103806
0.1422	0.00103815
0.1423	0.00103825
0.1424	0.00103834
0.1425	0.00103844
0.1426	0.00103854
0.1427	0.00103863
0.1428	0.00103873
0.1429	0.00103882
0.143	0.00103892
0.1431	0.00103901
0.1432	0.00103911
0.1433	0.0010392
0.1434	0.0010393
0.1435	0.00103939
0.1436	0.00103949
0.1437	0.00103958
0.1438	0.00103967
0.1439	0.00103977
0.144	0.00103986
0.1441	0.00103996
0.1442	0.00104005
0.1443	0.00104014
0.1444	0.00104024
0.1445	0.00104033
0.1446	0.00104043
0.1447	0.00104052
0.1448	0.00104061
0.1449	0.00104071
0.145	0.0010408
0.1451	0.00104089
0.1452	0.00104098
0.1453	0.00104108
0.1454	0.00104117
0.1455	0.00104126
0.1456	0.00104135
0.1457	0.00104145
0.1458	0.00104154
0.1459	0.00104163
0.146	0.00104172
0.1461	0.00104181
0.1462	0.00104191
0.1463	0.001042
0.1464	0.00104209
0.1465	0.00104218
0.1466	0.00104227
0.1467	0.00104236
0.1468	0.00104245
0.1469	0.00104255
0.147	0.00104264
0.1471	0.00104273
0.1472	0.00104282
0.1473	0.00104291
0.1474	0.001043
0.1475	0.00104309
0.1476	0.00104318
0.1477	0.00104327
0.1478	0.00104336
0.1479	0.00104345
0.148	0.00104354
0.1481	0.00104363
0.1482	0.00104372
0.1483	0.00104381
0.1484	0.0010439
0.1485	0.00104399
0.1486	0.00104408
0.1487	0.00104417
0.1488	0.00104426
0.1489	0.00104435
0.149	0.00104443
0.1491	0.00104452
0.1492	0.00104461
0.1493	0.0010447
0.1494	0.00104479
0.1495	0.00104488
0.1496	0.00104497
0.1497	0.00104505
0.1498	0.00104514
0.1499	0.00104523
0.15	0.00104532
0.1501	0.00104541
0.1502	0.00104549
0.1503	0.00104558
0.1504	0.00104567
0.1505	0.00104576
0.1506	0.00104584
0.1507	0.00104593
0.1508	0.00104602
0.1509	0.0010461
0.151	0.00104619
0.1511	0.00104628
0.1512	0.00104636
0.1513	0.00104645
0.1514	0.00104654
0.1515	0.00104662
0.1516	0.00104671
0.1517	0.0010468
0.1518	0.00104688
0.1519	0.00104697
0.152	0.00104705
0.1521	0.00104714
0.1522	0.00104723
0.1523	0.00104731
0.1524	0.0010474
0.1525	0.00104748
0.1526	0.00104757
0.1527	0.00104765
0.1528	0.00104774
0.1529	0.00104782
0.153	0.00104791
0.1531	0.00104799
0.1532	0.00104808
0.1533	0.00104816
0.1534	0.00104825
0.1535	0.00104833
0.1536	0.00104842
0.1537	0.0010485
0.1538	0.00104858
0.1539	0.00104867
0.154	0.00104875
0.1541	0.00104884
0.1542	0.00104892
0.1543	0.001049
0.1544	0.00104909
0.1545	0.00104917
0.1546	0.00104925
0.1547	0.00104934
0.1548	0.00104942
0.1549	0.0010495
0.155	0.00104959
0.1551	0.00104967
0.1552	0.00104975
0.1553	0.00104984
0.1554	0.00104992
0.1555	0.00105
0.1556	0.00105008
0.1557	0.00105016
0.1558	0.00105025
0.1559	0.00105033
0.156	0.00105041
0.1561	0.00105049
0.1562	0.00105058
0.1563	0.00105066
0.1564	0.00105074
0.1565	0.00105082
0.1566	0.0010509
0.1567	0.00105098
0.1568	0.00105106
0.1569	0.00105115
0.157	0.00105123
0.1571	0.00105131
0.1572	0.00105139
0.1573	0.00105147
0.1574	0.00105155
0.1575	0.00105163
0.1576	0.00105171
0.1577	0.00105179
0.1578	0.00105187
0.1579	0.00105195
0.158	0.00105203
0.1581	0.00105211
0.1582	0.00105219
0.1583	0.00105227
0.1584	0.00105235
0.1585	0.00105243
0.1586	0.00105251
0.1587	0.00105259
0.1588	0.00105267
0.1589	0.00105275
0.159	0.00105283
0.1591	0.00105291
0.1592	0.00105299
0.1593	0.00105307
0.1594	0.00105315
0.1595	0.00105322
0.1596	0.0010533
0.1597	0.00105338
0.1598	0.00105346
0.1599	0.00105354
0.16	0.00105362
0.1601	0.0010537
0.1602	0.00105377
0.1603	0.00105385
0.1604	0.00105393
0.1605	0.00105401
0.1606	0.00105409
0.1607	0.00105416
0.1608	0.00105424
0.1609	0.00105432
0.161	0.0010544
0.1611	0.00105447
0.1612	0.00105455
0.1613	0.00105463
0.1614	0.00105471
0.1615	0.00105478
0.1616	0.00105486
0.1617	0.00105494
0.1618	0.00105501
0.1619	0.00105509
0.162	0.00105517
0.1621	0.00105524
0.1622	0.00105532
0.1623	0.0010554
0.1624	0.00105547
0.1625	0.00105555
0.1626	0.00105562
0.1627	0.0010557
0.1628	0.00105578
0.1629	0.00105585
0.163	0.00105593
0.1631	0.001056
0.1632	0.00105608
0.1633	0.00105615
0.1634	0.00105623
0.1635	0.0010563
0.1636	0.00105638
0.1637	0.00105645
0.1638	0.00105653
0.1639	0.0010566
0.164	0.00105668
0.1641	0.00105675
0.1642	0.00105683
0.1643	0.0010569
0.1644	0.00105698
0.1645	0.00105705
0.1646	0.00105713
0.1647	0.0010572
0.1648	0.00105727
0.1649	0.00105735
0.165	0.00105742
0.1651	0.0010575
0.1652	0.00105757
0.1653	0.00105764
0.1654	0.00105772
0.1655	0.00105779
0.1656	0.00105786
0.1657	0.00105794
0.1658	0.00105801
0.1659	0.00105808
0.166	0.00105816
0.1661	0.00105823
0.1662	0.0010583
0.1663	0.00105838
0.1664	0.00105845
0.1665	0.00105852
0.1666	0.00105859
0.1667	0.00105867
0.1668	0.00105874
0.1669	0.00105881
0.167	0.00105888
0.1671	0.00105896
0.1672	0.00105903
0.1673	0.0010591
0.1674	0.00105917
0.1675	0.00105924
0.1676	0.00105932
0.1677	0.00105939
0.1678	0.00105946
0.1679	0.00105953
0.168	0.0010596
0.1681	0.00105967
0.1682	0.00105975
0.1683	0.00105982
0.1684	0.00105989
0.1685	0.00105996
0.1686	0.00106003
0.1687	0.0010601
0.1688	0.00106017
0.1689	0.00106024
0.169	0.00106031
0.1691	0.00106038
0.1692	0.00106045
0.1693	0.00106052
0.1694	0.00106059
0.1695	0.00106066
0.1696	0.00106073
0.1697	0.0010608
0.1698	0.00106087
0.1699	0.00106094
0.17	0.00106101
0.1701	0.00106108
0.1702	0.00106115
0.1703	0.00106122
0.1704	0.00106129
0.1705	0.00106136
0.1706	0.00106143
0.1707	0.0010615
0.1708	0.00106157
0.1709	0.00106164
0.171	0.00106171
0.1711	0.00106178
0.1712	0.00106185
0.1713	0.00106191
0.1714	0.00106198
0.1715	0.00106205
0.1716	0.00106212
0.1717	0.00106219
0.1718	0.00106226
0.1719	0.00106233
0.172	0.00106239
0.1721	0.00106246
0.1722	0.00106253
0.1723	0.0010626
0.1724	0.00106267
0.1725	0.00106273
0.1726	0.0010628
0.1727	0.00106287
0.1728	0.00106294
0.1729	0.001063
0.173	0.00106307
0.1731	0.00106314
0.1732	0.00106321
0.1733	0.00106327
0.1734	0.00106334
0.1735	0.00106341
0.1736	0.00106347
0.1737	0.00106354
0.1738	0.00106361
0.1739	0.00106367
0.174	0.00106374
0.1741	0.00106381
0.1742	0.00106387
0.1743	0.00106394
0.1744	0.00106401
0.1745	0.00106407
0.1746	0.00106414
0.1747	0.00106421
0.1748	0.00106427
0.1749	0.00106434
0.175	0.0010644
0.1751	0.00106447
0.1752	0.00106453
0.1753	0.0010646
0.1754	0.00106467
0.1755	0.00106473
0.1756	0.0010648
0.1757	0.00106486
0.1758	0.00106493
0.1759	0.00106499
0.176	0.00106506
0.1761	0.00106512
0.1762	0.00106519
0.1763	0.00106525
0.1764	0.00106532
0.1765	0.00106538
0.1766	0.00106545
0.1767	0.00106551
0.1768	0.00106558
0.1769	0.00106564
0.177	0.0010657
0.1771	0.00106577
0.1772	0.00106583
0.1773	0.0010659
0.1774	0.00106596
0.1775	0.00106603
0.1776	0.00106609
0.1777	0.00106615
0.1778	0.00106622
0.1779	0.00106628
0.178	0.00106634
0.1781	0.00106641
0.1782	0.00106647
0.1783	0.00106653
0.1784	0.0010666
0.1785	0.00106666
0.1786	0.00106672
0.1787	0.00106679
0.1788	0.00106685
0.1789	0.00106691
0.179	0.00106698
0.1791	0.00106704
0.1792	0.0010671
0.1793	0.00106716
0.1794	0.00106723
0.1795	0.00106729
0.1796	0.00106735
0.1797	0.00106741
0.1798	0.00106748
0.1799	0.00106754
0.18	0.0010676
0.1801	0.00106766
0.1802	0.00106772
0.1803	0.00106779
0.1804	0.00106785
0.1805	0.00106791
0.1806	0.00106797
0.1807	0.00106803
0.1808	0.0010681
0.1809	0.00106816
0.181	0.00106822
0.1811	0.00106828
0.1812	0.00106834
0.1813	0.0010684
0.1814	0.00106846
0.1815	0.00106852
0.1816	0.00106859
0.1817	0.00106865
0.1818	0.00106871
0.1819	0.00106877
0.182	0.00106883
0.1821	0.00106889
0.1822	0.00106895
0.1823	0.00106901
0.1824	0.00106907
0.1825	0.00106913
0.1826	0.00106919
0.1827	0.00106925
0.1828	0.00106931
0.1829	0.00106937
0.183	0.00106943
0.1831	0.00106949
0.1832	0.00106955
0.1833	0.00106961
0.1834	0.00106967
0.1835	0.00106973
0.1836	0.00106979
0.1837	0.00106985
0.1838	0.00106991
0.1839	0.00106997
0.184	0.00107003
0.1841	0.00107009
0.1842	0.00107015
0.1843	0.0010702
0.1844	0.00107026
0.1845	0.00107032
0.1846	0.00107038
0.1847	0.00107044
0.1848	0.0010705
0.1849	0.00107056
0.185	0.00107062
0.1851	0.00107068
0.1852	0.00107073
0.1853	0.00107079
0.1854	0.00107085
0.1855	0.00107091
0.1856	0.00107097
0.1857	0.00107102
0.1858	0.00107108
0.1859	0.00107114
0.186	0.0010712
0.1861	0.00107126
0.1862	0.00107131
0.1863	0.00107137
0.1864	0.00107143
0.1865	0.00107149
0.1866	0.00107154
0.1867	0.0010716
0.1868	0.00107166
0.1869	0.00107172
0.187	0.00107177
0.1871	0.00107183
0.1872	0.00107189
0.1873	0.00107195
0.1874	0.001072
0.1875	0.00107206
0.1876	0.00107212
0.1877	0.00107217
0.1878	0.00107223
0.1879	0.00107229
0.188	0.00107234
0.1881	0.0010724
0.1882	0.00107246
0.1883	0.00107251
0.1884	0.00107257
0.1885	0.00107262
0.1886	0.00107268
0.1887	0.00107274
0.1888	0.00107279
0.1889	0.00107285
0.189	0.00107291
0.1891	0.00107296
0.1892	0.00107302
0.1893	0.00107307
0.1894	0.00107313
0.1895	0.00107318
0.1896	0.00107324
0.1897	0.00107329
0.1898	0.00107335
0.1899	0.00107341
0.19	0.00107346
0.1901	0.00107352
0.1902	0.00107357
0.1903	0.00107363
0.1904	0.00107368
0.1905	0.00107374
0.1906	0.00107379
0.1907	0.00107385
0.1908	0.0010739
0.1909	0.00107396
0.191	0.00107401
0.1911	0.00107406
0.1912	0.00107412
0.1913	0.00107417
0.1914	0.00107423
0.1915	0.00107428
0.1916	0.00107434
0.1917	0.00107439
0.1918	0.00107444
0.1919	0.0010745
0.192	0.00107455
0.1921	0.00107461
0.1922	0.00107466
0.1923	0.00107471
0.1924	0.00107477
0.1925	0.00107482
0.1926	0.00107487
0.1927	0.00107493
0.1928	0.00107498
0.1929	0.00107504
0.193	0.00107509
0.1931	0.00107514
0.1932	0.0010752
0.1933	0.00107525
0.1934	0.0010753
0.1935	0.00107535
0.1936	0.00107541
0.1937	0.00107546
0.1938	0.00107551
0.1939	0.00107557
0.194	0.00107562
0.1941	0.00107567
0.1942	0.00107572
0.1943	0.00107578
0.1944	0.00107583
0.1945	0.00107588
0.1946	0.00107593
0.1947	0.00107599
0.1948	0.00107604
0.1949	0.00107609
0.195	0.00107614
0.1951	0.00107619
0.1952	0.00107625
0.1953	0.0010763
0.1954	0.00107635
0.1955	0.0010764
0.1956	0.00107645
0.1957	0.00107651
0.1958	0.00107656
0.1959	0.00107661
0.196	0.00107666
0.1961	0.00107671
0.1962	0.00107676
0.1963	0.00107681
0.1964	0.00107687
0.1965	0.00107692
0.1966	0.00107697
0.1967	0.00107702
0.1968	0.00107707
0.1969	0.00107712
0.197	0.00107717
0.1971	0.00107722
0.1972	0.00107727
0.1973	0.00107732
0.1974	0.00107737
0.1975	0.00107743
0.1976	0.00107748
0.1977	0.00107753
0.1978	0.00107758
0.1979	0.00107763
0.198	0.00107768
0.1981	0.00107773
0.1982	0.00107778
0.1983	0.00107783
0.1984	0.00107788
0.1985	0.00107793
0.1986	0.00107798
0.1987	0.00107803
0.1988	0.00107808
0.1989	0.00107813
0.199	0.00107818
0.1991	0.00107823
0.1992	0.00107828
0.1993	0.00107833
0.1994	0.00107837
0.1995	0.00107842
0.1996	0.00107847
0.1997	0.00107852
0.1998	0.00107857
0.1999	0.00107862
0.2	0.00107867
[truncated: 38,000 more rows]
