# Supplementary material for: A circular model for song motor control in Serinus canaria
Source: Front Comput Neurosci. 2015 Apr 7;9:41. doi: 10.3389/fncom.2015.00041 (PMC4387923; doi:10.3389/fncom.2015.00041)
Supplement: Supplementary file 1 [file DataSheet1.ZIP › Circular_supplementary/p1.dat]

0.0001	0.0197033
0.0002	0.019411
0.0003	0.0191231
0.0004	0.0188394
0.0005	0.01856
0.0006	0.0182847
0.0007	0.0180135
0.0008	0.0177463
0.0009	0.0174831
0.001	0.0172238
0.0011	0.0169684
0.0012	0.0167168
0.0013	0.0164689
0.0014	0.0162247
0.0015	0.0159841
0.0016	0.0157472
0.0017	0.0155137
0.0018	0.0152837
0.0019	0.0150572
0.002	0.014834
0.0021	0.0146142
0.0022	0.0143976
0.0023	0.0141843
0.0024	0.0139741
0.0025	0.0137671
0.0026	0.0135632
0.0027	0.0133623
0.0028	0.0131644
0.0029	0.0129694
0.003	0.0127774
0.0031	0.0125883
0.0032	0.0124019
0.0033	0.0122184
0.0034	0.0120376
0.0035	0.0118595
0.0036	0.0116841
0.0037	0.0115113
0.0038	0.0113411
0.0039	0.0111734
0.004	0.0110083
0.0041	0.0108456
0.0042	0.0106854
0.0043	0.0105276
0.0044	0.0103721
0.0045	0.010219
0.0046	0.0100682
0.0047	0.00991962
0.0048	0.00977331
0.0049	0.0096292
0.005	0.00948726
0.0051	0.00934746
0.0052	0.00920976
0.0053	0.00907415
0.0054	0.00894058
0.0055	0.00880902
0.0056	0.00867946
0.0057	0.00855185
0.0058	0.00842617
0.0059	0.0083024
0.006	0.0081805
0.0061	0.00806044
0.0062	0.00794221
0.0063	0.00782577
0.0064	0.0077111
0.0065	0.00759817
0.0066	0.00748696
0.0067	0.00737744
0.0068	0.00726958
0.0069	0.00716337
0.007	0.00705878
0.0071	0.00695578
0.0072	0.00685435
0.0073	0.00675447
0.0074	0.00665612
0.0075	0.00655928
0.0076	0.00646391
0.0077	0.00637001
0.0078	0.00627754
0.0079	0.0061865
0.008	0.00609685
0.0081	0.00600858
0.0082	0.00592166
0.0083	0.00583608
0.0084	0.00575182
0.0085	0.00566886
0.0086	0.00558718
0.0087	0.00550676
0.0088	0.00542758
0.0089	0.00534962
0.009	0.00527287
0.0091	0.00519731
0.0092	0.00512291
0.0093	0.00504968
0.0094	0.00497757
0.0095	0.00490659
0.0096	0.00483671
0.0097	0.00476792
0.0098	0.0047002
0.0099	0.00463353
0.01	0.0045679
0.0101	0.0045033
0.0102	0.0044397
0.0103	0.0043771
0.0104	0.00431548
0.0105	0.00425483
0.0106	0.00419512
0.0107	0.00413635
0.0108	0.0040785
0.0109	0.00402156
0.011	0.00396552
0.0111	0.00391036
0.0112	0.00385606
0.0113	0.00380263
0.0114	0.00375003
0.0115	0.00369826
0.0116	0.00364732
0.0117	0.00359718
0.0118	0.00354783
0.0119	0.00349926
0.012	0.00345146
0.0121	0.00340442
0.0122	0.00335813
0.0123	0.00331257
0.0124	0.00326774
0.0125	0.00322362
0.0126	0.00318021
0.0127	0.00313748
0.0128	0.00309544
0.0129	0.00305407
0.013	0.00301336
0.0131	0.0029733
0.0132	0.00293388
0.0133	0.00289509
0.0134	0.00285693
0.0135	0.00281937
0.0136	0.00278242
0.0137	0.00274607
0.0138	0.00271029
0.0139	0.0026751
0.014	0.00264047
0.0141	0.0026064
0.0142	0.00257287
0.0143	0.00253989
0.0144	0.00250745
0.0145	0.00247552
0.0146	0.00244412
0.0147	0.00241322
0.0148	0.00238282
0.0149	0.00235292
0.015	0.0023235
0.0151	0.00229456
0.0152	0.00226608
0.0153	0.00223808
0.0154	0.00221052
0.0155	0.00218342
0.0156	0.00215676
0.0157	0.00213053
0.0158	0.00210474
0.0159	0.00207936
0.016	0.0020544
0.0161	0.00202984
0.0162	0.00200569
0.0163	0.00198193
0.0164	0.00195857
0.0165	0.00193559
0.0166	0.00191298
0.0167	0.00189075
0.0168	0.00186888
0.0169	0.00184737
0.017	0.00182621
0.0171	0.00180541
0.0172	0.00178494
0.0173	0.00176482
0.0174	0.00174502
0.0175	0.00172556
0.0176	0.00170641
0.0177	0.00168758
0.0178	0.00166907
0.0179	0.00165086
0.018	0.00163295
0.0181	0.00161534
0.0182	0.00159802
0.0183	0.00158099
0.0184	0.00156424
0.0185	0.00154777
0.0186	0.00153158
0.0187	0.00151565
0.0188	0.00149999
0.0189	0.00148459
0.019	0.00146945
0.0191	0.00145456
0.0192	0.00143992
0.0193	0.00142552
0.0194	0.00141136
0.0195	0.00139745
0.0196	0.00138376
0.0197	0.0013703
0.0198	0.00135707
0.0199	0.00134406
0.02	0.00133127
0.0201	0.00131869
0.0202	0.00130633
0.0203	0.00129417
0.0204	0.00128222
0.0205	0.00127047
0.0206	0.00125891
0.0207	0.00124755
0.0208	0.00123639
0.0209	0.00122541
0.021	0.00121461
0.0211	0.001204
0.0212	0.00119357
0.0213	0.00118331
0.0214	0.00117323
0.0215	0.00116332
0.0216	0.00115357
0.0217	0.00114399
0.0218	0.00113458
0.0219	0.00112532
0.022	0.00111622
0.0221	0.00110727
0.0222	0.00109848
0.0223	0.00108983
0.0224	0.00108134
0.0225	0.00107298
0.0226	0.00106477
0.0227	0.0010567
0.0228	0.00104877
0.0229	0.00104097
0.023	0.0010333
0.0231	0.00102577
0.0232	0.00101836
0.0233	0.00101108
0.0234	0.00100393
0.0235	0.000996892
0.0236	0.000989979
0.0237	0.000983184
0.0238	0.000976506
0.0239	0.000969941
0.024	0.00096349
0.0241	0.000957149
0.0242	0.000950916
0.0243	0.000944791
0.0244	0.00093877
0.0245	0.000932853
0.0246	0.000927037
0.0247	0.000921322
0.0248	0.000915704
0.0249	0.000910184
0.025	0.000904758
0.0251	0.000899425
0.0252	0.000894185
0.0253	0.000889034
0.0254	0.000883973
0.0255	0.000878998
0.0256	0.00087411
0.0257	0.000869305
0.0258	0.000864584
0.0259	0.000859944
0.026	0.000855384
0.0261	0.000850903
0.0262	0.0008465
0.0263	0.000842172
0.0264	0.00083792
0.0265	0.000833741
0.0266	0.000829634
0.0267	0.000825598
0.0268	0.000821633
0.0269	0.000817736
0.027	0.000813906
0.0271	0.000810143
0.0272	0.000806445
0.0273	0.000802811
0.0274	0.000799241
0.0275	0.000795732
0.0276	0.000792285
0.0277	0.000788897
0.0278	0.000785568
0.0279	0.000782297
0.028	0.000779082
0.0281	0.000775924
0.0282	0.000772821
0.0283	0.000769771
0.0284	0.000766775
0.0285	0.000763831
0.0286	0.000760938
0.0287	0.000758095
0.0288	0.000755302
0.0289	0.000752558
0.029	0.000749861
0.0291	0.000747212
0.0292	0.000744609
0.0293	0.000742051
0.0294	0.000739538
0.0295	0.000737068
0.0296	0.000734642
0.0297	0.000732258
0.0298	0.000729916
0.0299	0.000727614
0.03	0.000725353
0.0301	0.000723132
0.0302	0.000720949
0.0303	0.000718804
0.0304	0.000716697
0.0305	0.000714626
0.0306	0.000712592
0.0307	0.000710594
0.0308	0.00070863
0.0309	0.000706701
0.031	0.000704805
0.0311	0.000702943
0.0312	0.000701113
0.0313	0.000699315
0.0314	0.000697549
0.0315	0.000695813
0.0316	0.000694108
0.0317	0.000692433
0.0318	0.000690787
0.0319	0.00068917
0.032	0.000687581
0.0321	0.000686021
0.0322	0.000684487
0.0323	0.00068298
0.0324	0.0006815
0.0325	0.000680045
0.0326	0.000678616
0.0327	0.000677212
0.0328	0.000675833
0.0329	0.000674478
0.033	0.000673146
0.0331	0.000671838
0.0332	0.000670553
0.0333	0.00066929
0.0334	0.000668049
0.0335	0.00066683
0.0336	0.000665632
0.0337	0.000664455
0.0338	0.000663299
0.0339	0.000662163
0.034	0.000661047
0.0341	0.000659951
0.0342	0.000658873
0.0343	0.000657814
0.0344	0.000656774
0.0345	0.000655752
0.0346	0.000654748
0.0347	0.000653762
0.0348	0.000652792
0.0349	0.00065184
0.035	0.000650904
0.0351	0.000649984
0.0352	0.000649081
0.0353	0.000648193
0.0354	0.000647321
0.0355	0.000646464
0.0356	0.000645622
0.0357	0.000644794
0.0358	0.000643981
0.0359	0.000643182
0.036	0.000642397
0.0361	0.000641625
0.0362	0.000640867
0.0363	0.000640122
0.0364	0.00063939
0.0365	0.00063867
0.0366	0.000637964
0.0367	0.000637269
0.0368	0.000636586
0.0369	0.000635915
0.037	0.000635256
0.0371	0.000634608
0.0372	0.000633971
0.0373	0.000633345
0.0374	0.00063273
0.0375	0.000632126
0.0376	0.000631532
0.0377	0.000630948
0.0378	0.000630374
0.0379	0.00062981
0.038	0.000629256
0.0381	0.000628711
0.0382	0.000628176
0.0383	0.00062765
0.0384	0.000627132
0.0385	0.000626624
0.0386	0.000626124
0.0387	0.000625632
0.0388	0.000625149
0.0389	0.000624675
0.039	0.000624208
0.0391	0.000623749
0.0392	0.000623298
0.0393	0.000622854
0.0394	0.000622418
0.0395	0.00062199
0.0396	0.000621568
0.0397	0.000621154
0.0398	0.000620747
0.0399	0.000620346
0.04	0.000619952
0.0401	0.000619565
0.0402	0.000619184
0.0403	0.00061881
0.0404	0.000618441
0.0405	0.000618079
0.0406	0.000617723
0.0407	0.000617373
0.0408	0.000617028
0.0409	0.00061669
0.041	0.000616356
0.0411	0.000616029
0.0412	0.000615706
0.0413	0.000615389
0.0414	0.000615077
0.0415	0.00061477
0.0416	0.000614469
0.0417	0.000614172
0.0418	0.000613879
0.0419	0.000613592
0.042	0.000613309
0.0421	0.000613031
0.0422	0.000612757
0.0423	0.000612488
0.0424	0.000612223
0.0425	0.000611962
0.0426	0.000611705
0.0427	0.000611452
0.0428	0.000611204
0.0429	0.000610959
0.043	0.000610718
0.0431	0.000610481
0.0432	0.000610247
0.0433	0.000610018
0.0434	0.000609791
0.0435	0.000609569
0.0436	0.000609349
0.0437	0.000609133
0.0438	0.000608921
0.0439	0.000608711
0.044	0.000608505
0.0441	0.000608302
0.0442	0.000608102
0.0443	0.000607905
0.0444	0.000607711
0.0445	0.00060752
0.0446	0.000607332
0.0447	0.000607146
0.0448	0.000606964
0.0449	0.000606784
0.045	0.000606606
0.0451	0.000606431
0.0452	0.000606259
0.0453	0.000606089
0.0454	0.000605922
0.0455	0.000605757
0.0456	0.000605595
0.0457	0.000605434
0.0458	0.000605276
0.0459	0.000605121
0.046	0.000604967
0.0461	0.000604816
0.0462	0.000604667
0.0463	0.000604519
0.0464	0.000604374
0.0465	0.000604231
0.0466	0.00060409
0.0467	0.00060395
0.0468	0.000603813
0.0469	0.000603677
0.047	0.000603544
0.0471	0.000603412
0.0472	0.000603281
0.0473	0.000603153
0.0474	0.000603026
0.0475	0.000602901
0.0476	0.000602777
0.0477	0.000602655
0.0478	0.000602534
0.0479	0.000602416
0.048	0.000602298
0.0481	0.000602182
0.0482	0.000602068
0.0483	0.000601954
0.0484	0.000601843
0.0485	0.000601732
0.0486	0.000601623
0.0487	0.000601516
0.0488	0.000601409
0.0489	0.000601304
0.049	0.0006012
0.0491	0.000601097
0.0492	0.000600996
0.0493	0.000600895
0.0494	0.000600796
0.0495	0.000600698
0.0496	0.000600601
0.0497	0.000600505
0.0498	0.00060041
0.0499	0.000600316
0.05	0.000600224
0.0501	0.000600132
0.0502	0.000600041
0.0503	0.000599951
0.0504	0.000599862
0.0505	0.000599774
0.0506	0.000599687
0.0507	0.000599601
0.0508	0.000599516
0.0509	0.000599432
0.051	0.000599348
0.0511	0.000599265
0.0512	0.000599184
0.0513	0.000599102
0.0514	0.000599022
0.0515	0.000598943
0.0516	0.000598864
0.0517	0.000598786
0.0518	0.000598708
0.0519	0.000598632
0.052	0.000598556
0.0521	0.000598481
0.0522	0.000598406
0.0523	0.000598332
0.0524	0.000598259
0.0525	0.000598186
0.0526	0.000598114
0.0527	0.000598043
0.0528	0.000597972
0.0529	0.000597902
0.053	0.000597833
0.0531	0.000597764
0.0532	0.000597695
0.0533	0.000597627
0.0534	0.00059756
0.0535	0.000597493
0.0536	0.000597427
0.0537	0.000597361
0.0538	0.000597296
0.0539	0.000597231
0.054	0.000597166
0.0541	0.000597103
0.0542	0.000597039
0.0543	0.000596976
0.0544	0.000596914
0.0545	0.000596852
0.0546	0.00059679
0.0547	0.000596729
0.0548	0.000596668
0.0549	0.000596608
0.055	0.000596548
0.0551	0.000596488
0.0552	0.000596429
0.0553	0.00059637
0.0554	0.000596312
0.0555	0.000596254
0.0556	0.000596196
0.0557	0.000596138
0.0558	0.000596081
0.0559	0.000596025
0.056	0.000595968
0.0561	0.000595912
0.0562	0.000595857
0.0563	0.000595801
0.0564	0.000595746
0.0565	0.000595691
0.0566	0.000595637
0.0567	0.000595583
0.0568	0.000595529
0.0569	0.000595475
0.057	0.000595422
0.0571	0.000595369
0.0572	0.000595316
0.0573	0.000595264
0.0574	0.000595211
0.0575	0.000595159
0.0576	0.000595108
0.0577	0.000595056
0.0578	0.000595005
0.0579	0.000594954
0.058	0.000594903
0.0581	0.000594853
0.0582	0.000594802
0.0583	0.000594752
0.0584	0.000594702
0.0585	0.000594653
0.0586	0.000594603
0.0587	0.000594554
0.0588	0.000594505
0.0589	0.000594456
0.059	0.000594408
0.0591	0.000594359
0.0592	0.000594311
0.0593	0.000594263
0.0594	0.000594215
0.0595	0.000594167
0.0596	0.00059412
0.0597	0.000594073
0.0598	0.000594026
0.0599	0.000593979
0.06	0.000593932
0.0601	0.000593885
0.0602	0.000593839
0.0603	0.000593793
0.0604	0.000593746
0.0605	0.0005937
0.0606	0.000593655
0.0607	0.000593609
0.0608	0.000593563
0.0609	0.000593518
0.061	0.000593473
0.0611	0.000593428
0.0612	0.000593383
0.0613	0.000593338
0.0614	0.000593294
0.0615	0.000593249
0.0616	0.000593205
0.0617	0.000593161
0.0618	0.000593116
0.0619	0.000593072
0.062	0.000593029
0.0621	0.000592985
0.0622	0.000592941
0.0623	0.000592898
0.0624	0.000592855
0.0625	0.000592811
0.0626	0.000592768
0.0627	0.000592725
0.0628	0.000592682
0.0629	0.00059264
0.063	0.000592597
0.0631	0.000592555
0.0632	0.000592512
0.0633	0.00059247
0.0634	0.000592428
0.0635	0.000592386
0.0636	0.000592344
0.0637	0.000592302
0.0638	0.00059226
0.0639	0.000592218
0.064	0.000592177
0.0641	0.000592135
0.0642	0.000592094
0.0643	0.000592053
0.0644	0.000592012
0.0645	0.00059197
0.0646	0.000591929
0.0647	0.000591889
0.0648	0.000591848
0.0649	0.000591807
0.065	0.000591766
0.0651	0.000591726
0.0652	0.000591686
0.0653	0.000591645
0.0654	0.000591605
0.0655	0.000591565
0.0656	0.000591525
0.0657	0.000591485
0.0658	0.000591445
0.0659	0.000591405
0.066	0.000591365
0.0661	0.000591326
0.0662	0.000591286
0.0663	0.000591247
0.0664	0.000591207
0.0665	0.000591168
0.0666	0.000591129
0.0667	0.00059109
0.0668	0.00059105
0.0669	0.000591011
0.067	0.000590972
0.0671	0.000590934
0.0672	0.000590895
0.0673	0.000590856
0.0674	0.000590818
0.0675	0.000590779
0.0676	0.000590741
0.0677	0.000590702
0.0678	0.000590664
0.0679	0.000590626
0.068	0.000590587
0.0681	0.000590549
0.0682	0.000590511
0.0683	0.000590473
0.0684	0.000590435
0.0685	0.000590398
0.0686	0.00059036
0.0687	0.000590322
0.0688	0.000590285
0.0689	0.000590247
0.069	0.00059021
0.0691	0.000590172
0.0692	0.000590135
0.0693	0.000590098
0.0694	0.00059006
0.0695	0.000590023
0.0696	0.000589986
0.0697	0.000589949
0.0698	0.000589912
0.0699	0.000589875
0.07	0.000589839
0.0701	0.000589802
0.0702	0.000589765
0.0703	0.000589729
0.0704	0.000589692
0.0705	0.000589656
0.0706	0.000589619
0.0707	0.000589583
0.0708	0.000589547
0.0709	0.00058951
0.071	0.000589474
0.0711	0.000589438
0.0712	0.000589402
0.0713	0.000589366
0.0714	0.00058933
0.0715	0.000589294
0.0716	0.000589259
0.0717	0.000589223
0.0718	0.000589187
0.0719	0.000589152
0.072	0.000589116
0.0721	0.000589081
0.0722	0.000589045
0.0723	0.00058901
0.0724	0.000588975
0.0725	0.000588939
0.0726	0.000588904
0.0727	0.000588869
0.0728	0.000588834
0.0729	0.000588799
0.073	0.000588764
0.0731	0.000588729
0.0732	0.000588695
0.0733	0.00058866
0.0734	0.000588625
0.0735	0.000588591
0.0736	0.000588556
0.0737	0.000588522
0.0738	0.000588487
0.0739	0.000588453
0.074	0.000588418
0.0741	0.000588384
0.0742	0.00058835
0.0743	0.000588316
0.0744	0.000588282
0.0745	0.000588248
0.0746	0.000588214
0.0747	0.00058818
0.0748	0.000588146
0.0749	0.000588112
0.075	0.000588078
0.0751	0.000588045
0.0752	0.000588011
0.0753	0.000587977
0.0754	0.000587944
0.0755	0.00058791
0.0756	0.000587877
0.0757	0.000587844
0.0758	0.00058781
0.0759	0.000587777
0.076	0.000587744
0.0761	0.000587711
0.0762	0.000587678
0.0763	0.000587645
0.0764	0.000587612
0.0765	0.000587579
0.0766	0.000587546
0.0767	0.000587513
0.0768	0.000587481
0.0769	0.000587448
0.077	0.000587416
0.0771	0.000587383
0.0772	0.00058735
0.0773	0.000587318
0.0774	0.000587286
0.0775	0.000587253
0.0776	0.000587221
0.0777	0.000587189
0.0778	0.000587157
0.0779	0.000587125
0.078	0.000587093
0.0781	0.000587061
0.0782	0.000587029
0.0783	0.000586997
0.0784	0.000586965
0.0785	0.000586933
0.0786	0.000586901
0.0787	0.00058687
0.0788	0.000586838
0.0789	0.000586807
0.079	0.000586775
0.0791	0.000586744
0.0792	0.000586712
0.0793	0.000586681
0.0794	0.00058665
0.0795	0.000586618
0.0796	0.000586587
0.0797	0.000586556
0.0798	0.000586525
0.0799	0.000586494
0.08	0.000586463
0.0801	0.000586432
0.0802	0.000586401
0.0803	0.000586371
0.0804	0.00058634
0.0805	0.000586309
0.0806	0.000586279
0.0807	0.000586248
0.0808	0.000586218
0.0809	0.000586187
0.081	0.000586157
0.0811	0.000586126
0.0812	0.000586096
0.0813	0.000586066
0.0814	0.000586036
0.0815	0.000586005
0.0816	0.000585975
0.0817	0.000585945
0.0818	0.000585915
0.0819	0.000585885
0.082	0.000585856
0.0821	0.000585826
0.0822	0.000585796
0.0823	0.000585766
0.0824	0.000585737
0.0825	0.000585707
0.0826	0.000585677
0.0827	0.000585648
0.0828	0.000585618
0.0829	0.000585589
0.083	0.00058556
0.0831	0.00058553
0.0832	0.000585501
0.0833	0.000585472
0.0834	0.000585443
0.0835	0.000585414
0.0836	0.000585385
0.0837	0.000585356
0.0838	0.000585327
0.0839	0.000585298
0.084	0.000585269
0.0841	0.00058524
0.0842	0.000585212
0.0843	0.000585183
0.0844	0.000585154
0.0845	0.000585126
0.0846	0.000585097
0.0847	0.000585069
0.0848	0.00058504
0.0849	0.000585012
0.085	0.000584984
0.0851	0.000584955
0.0852	0.000584927
0.0853	0.000584899
0.0854	0.000584871
0.0855	0.000584843
0.0856	0.000584815
0.0857	0.000584787
0.0858	0.000584759
0.0859	0.000584731
0.086	0.000584703
0.0861	0.000584676
0.0862	0.000584648
0.0863	0.00058462
0.0864	0.000584593
0.0865	0.000584565
0.0866	0.000584538
0.0867	0.00058451
0.0868	0.000584483
0.0869	0.000584455
0.087	0.000584428
0.0871	0.000584401
0.0872	0.000584374
0.0873	0.000584347
0.0874	0.00058432
0.0875	0.000584292
0.0876	0.000584265
0.0877	0.000584239
0.0878	0.000584212
0.0879	0.000584185
0.088	0.000584158
0.0881	0.000584131
0.0882	0.000584105
0.0883	0.000584078
0.0884	0.000584051
0.0885	0.000584025
0.0886	0.000583998
0.0887	0.000583972
0.0888	0.000583945
0.0889	0.000583919
0.089	0.000583893
0.0891	0.000583867
0.0892	0.00058384
0.0893	0.000583814
0.0894	0.000583788
0.0895	0.000583762
0.0896	0.000583736
0.0897	0.00058371
0.0898	0.000583684
0.0899	0.000583658
0.09	0.000583632
0.0901	0.000583607
0.0902	0.000583581
0.0903	0.000583555
0.0904	0.00058353
0.0905	0.000583504
0.0906	0.000583479
0.0907	0.000583453
0.0908	0.000583428
0.0909	0.000583402
0.091	0.000583377
0.0911	0.000583352
0.0912	0.000583326
0.0913	0.000583301
0.0914	0.000583276
0.0915	0.000583251
0.0916	0.000583226
0.0917	0.000583201
0.0918	0.000583176
0.0919	0.000583151
0.092	0.000583126
0.0921	0.000583101
0.0922	0.000583076
0.0923	0.000583052
0.0924	0.000583027
0.0925	0.000583002
0.0926	0.000582978
0.0927	0.000582953
0.0928	0.000582929
0.0929	0.000582904
0.093	0.00058288
0.0931	0.000582856
0.0932	0.000582831
0.0933	0.000582807
0.0934	0.000582783
0.0935	0.000582759
0.0936	0.000582734
0.0937	0.00058271
0.0938	0.000582686
0.0939	0.000582662
0.094	0.000582638
0.0941	0.000582615
0.0942	0.000582591
0.0943	0.000582567
0.0944	0.000582543
0.0945	0.000582519
0.0946	0.000582496
0.0947	0.000582472
0.0948	0.000582448
0.0949	0.000582425
0.095	0.000582401
0.0951	0.000582378
0.0952	0.000582355
0.0953	0.000582331
0.0954	0.000582308
0.0955	0.000582285
0.0956	0.000582261
0.0957	0.000582238
0.0958	0.000582215
0.0959	0.000582192
0.096	0.000582169
0.0961	0.000582146
0.0962	0.000582123
0.0963	0.0005821
0.0964	0.000582077
0.0965	0.000582054
0.0966	0.000582032
0.0967	0.000582009
0.0968	0.000581986
0.0969	0.000581963
0.097	0.000581941
0.0971	0.000581918
0.0972	0.000581896
0.0973	0.000581873
0.0974	0.000581851
0.0975	0.000581828
0.0976	0.000581806
0.0977	0.000581784
0.0978	0.000581761
0.0979	0.000581739
0.098	0.000581717
0.0981	0.000581695
0.0982	0.000581673
0.0983	0.000581651
0.0984	0.000581629
0.0985	0.000581607
0.0986	0.000581585
0.0987	0.000581563
0.0988	0.000581541
0.0989	0.000581519
0.099	0.000581498
0.0991	0.000581476
0.0992	0.000581454
0.0993	0.000581433
0.0994	0.000581411
0.0995	0.000581389
0.0996	0.000581368
0.0997	0.000581346
0.0998	0.000581325
0.0999	0.000581304
0.1	0.000581282
0.1001	0.000581261
0.1002	0.00058124
0.1003	0.000581218
0.1004	0.000581197
0.1005	0.000581176
0.1006	0.000581155
0.1007	0.000581134
0.1008	0.000581113
0.1009	0.000581092
0.101	0.000581071
0.1011	0.00058105
0.1012	0.000581029
0.1013	0.000581008
0.1014	0.000580988
0.1015	0.000580967
0.1016	0.000580946
0.1017	0.000580925
0.1018	0.000580905
0.1019	0.000580884
0.102	0.000580864
0.1021	0.000580843
0.1022	0.000580823
0.1023	0.000580802
0.1024	0.000580782
0.1025	0.000580762
0.1026	0.000580741
0.1027	0.000580721
0.1028	0.000580701
0.1029	0.000580681
0.103	0.000580661
0.1031	0.00058064
0.1032	0.00058062
0.1033	0.0005806
0.1034	0.00058058
0.1035	0.00058056
0.1036	0.00058054
0.1037	0.000580521
0.1038	0.000580501
0.1039	0.000580481
0.104	0.000580461
0.1041	0.000580441
0.1042	0.000580422
0.1043	0.000580402
0.1044	0.000580383
0.1045	0.000580363
0.1046	0.000580343
0.1047	0.000580324
0.1048	0.000580304
0.1049	0.000580285
0.105	0.000580266
0.1051	0.000580246
0.1052	0.000580227
0.1053	0.000580208
0.1054	0.000580189
0.1055	0.000580169
0.1056	0.00058015
0.1057	0.000580131
0.1058	0.000580112
0.1059	0.000580093
0.106	0.000580074
0.1061	0.000580055
0.1062	0.000580036
0.1063	0.000580017
0.1064	0.000579998
0.1065	0.000579979
0.1066	0.000579961
0.1067	0.000579942
0.1068	0.000579923
0.1069	0.000579905
0.107	0.000579886
0.1071	0.000579867
0.1072	0.000579849
0.1073	0.00057983
0.1074	0.000579812
0.1075	0.000579793
0.1076	0.000579775
0.1077	0.000579756
0.1078	0.000579738
0.1079	0.00057972
0.108	0.000579701
0.1081	0.000579683
0.1082	0.000579665
0.1083	0.000579647
0.1084	0.000579629
0.1085	0.000579611
0.1086	0.000579592
0.1087	0.000579574
0.1088	0.000579556
0.1089	0.000579538
0.109	0.000579521
0.1091	0.000579503
0.1092	0.000579485
0.1093	0.000579467
0.1094	0.000579449
0.1095	0.000579431
0.1096	0.000579414
0.1097	0.000579396
0.1098	0.000579378
0.1099	0.000579361
0.11	0.000579343
0.1101	0.000579326
0.1102	0.000579308
0.1103	0.000579291
0.1104	0.000579273
0.1105	0.000579256
0.1106	0.000579238
0.1107	0.000579221
0.1108	0.000579204
0.1109	0.000579186
0.111	0.000579169
0.1111	0.000579152
0.1112	0.000579135
0.1113	0.000579118
0.1114	0.000579101
0.1115	0.000579083
0.1116	0.000579066
0.1117	0.000579049
0.1118	0.000579032
0.1119	0.000579015
0.112	0.000578999
0.1121	0.000578982
0.1122	0.000578965
0.1123	0.000578948
0.1124	0.000578931
0.1125	0.000578914
0.1126	0.000578898
0.1127	0.000578881
0.1128	0.000578864
0.1129	0.000578848
0.113	0.000578831
0.1131	0.000578815
0.1132	0.000578798
0.1133	0.000578782
0.1134	0.000578765
0.1135	0.000578749
0.1136	0.000578732
0.1137	0.000578716
0.1138	0.0005787
0.1139	0.000578683
0.114	0.000578667
0.1141	0.000578651
0.1142	0.000578635
0.1143	0.000578619
0.1144	0.000578602
0.1145	0.000578586
0.1146	0.00057857
0.1147	0.000578554
0.1148	0.000578538
0.1149	0.000578522
0.115	0.000578506
0.1151	0.00057849
0.1152	0.000578474
0.1153	0.000578459
0.1154	0.000578443
0.1155	0.000578427
0.1156	0.000578411
0.1157	0.000578395
0.1158	0.00057838
0.1159	0.000578364
0.116	0.000578348
0.1161	0.000578333
0.1162	0.000578317
0.1163	0.000578302
0.1164	0.000578286
0.1165	0.000578271
0.1166	0.000578255
0.1167	0.00057824
0.1168	0.000578224
0.1169	0.000578209
0.117	0.000578194
0.1171	0.000578178
0.1172	0.000578163
0.1173	0.000578148
0.1174	0.000578133
0.1175	0.000578117
0.1176	0.000578102
0.1177	0.000578087
0.1178	0.000578072
0.1179	0.000578057
0.118	0.000578042
0.1181	0.000578027
0.1182	0.000578012
0.1183	0.000577997
0.1184	0.000577982
0.1185	0.000577967
0.1186	0.000577952
0.1187	0.000577937
0.1188	0.000577923
0.1189	0.000577908
0.119	0.000577893
0.1191	0.000577878
0.1192	0.000577864
0.1193	0.000577849
0.1194	0.000577834
0.1195	0.00057782
0.1196	0.000577805
0.1197	0.000577791
0.1198	0.000577776
0.1199	0.000577762
0.12	0.000577747
0.1201	0.000577733
0.1202	0.000577718
0.1203	0.000577704
0.1204	0.000577689
0.1205	0.000577675
0.1206	0.000577661
0.1207	0.000577647
0.1208	0.000577632
0.1209	0.000577618
0.121	0.000577604
0.1211	0.00057759
0.1212	0.000577576
0.1213	0.000577562
0.1214	0.000577547
0.1215	0.000577533
0.1216	0.000577519
0.1217	0.000577505
0.1218	0.000577491
0.1219	0.000577477
0.122	0.000577464
0.1221	0.00057745
0.1222	0.000577436
0.1223	0.000577422
0.1224	0.000577408
0.1225	0.000577394
0.1226	0.000577381
0.1227	0.000577367
0.1228	0.000577353
0.1229	0.00057734
0.123	0.000577326
0.1231	0.000577312
0.1232	0.000577299
0.1233	0.000577285
0.1234	0.000577272
0.1235	0.000577258
0.1236	0.000577245
0.1237	0.000577231
0.1238	0.000577218
0.1239	0.000577204
0.124	0.000577191
0.1241	0.000577178
0.1242	0.000577164
0.1243	0.000577151
0.1244	0.000577138
0.1245	0.000577124
0.1246	0.000577111
0.1247	0.000577098
0.1248	0.000577085
0.1249	0.000577072
0.125	0.000577059
0.1251	0.000577045
0.1252	0.000577032
0.1253	0.000577019
0.1254	0.000577006
0.1255	0.000576993
0.1256	0.00057698
0.1257	0.000576967
0.1258	0.000576954
0.1259	0.000576942
0.126	0.000576929
0.1261	0.000576916
0.1262	0.000576903
0.1263	0.00057689
0.1264	0.000576877
0.1265	0.000576865
0.1266	0.000576852
0.1267	0.000576839
0.1268	0.000576827
0.1269	0.000576814
0.127	0.000576801
0.1271	0.000576789
0.1272	0.000576776
0.1273	0.000576764
0.1274	0.000576751
0.1275	0.000576739
0.1276	0.000576726
0.1277	0.000576714
0.1278	0.000576701
0.1279	0.000576689
0.128	0.000576677
0.1281	0.000576664
0.1282	0.000576652
0.1283	0.00057664
0.1284	0.000576627
0.1285	0.000576615
0.1286	0.000576603
0.1287	0.000576591
0.1288	0.000576578
0.1289	0.000576566
0.129	0.000576554
0.1291	0.000576542
0.1292	0.00057653
0.1293	0.000576518
0.1294	0.000576506
0.1295	0.000576494
0.1296	0.000576482
0.1297	0.00057647
0.1298	0.000576458
0.1299	0.000576446
0.13	0.000576434
0.1301	0.000576422
0.1302	0.00057641
0.1303	0.000576398
0.1304	0.000576387
0.1305	0.000576375
0.1306	0.000576363
0.1307	0.000576351
0.1308	0.00057634
0.1309	0.000576328
0.131	0.000576316
0.1311	0.000576305
0.1312	0.000576293
0.1313	0.000576281
0.1314	0.00057627
0.1315	0.000576258
0.1316	0.000576247
0.1317	0.000576235
0.1318	0.000576224
0.1319	0.000576212
0.132	0.000576201
0.1321	0.000576189
0.1322	0.000576178
0.1323	0.000576167
0.1324	0.000576155
0.1325	0.000576144
0.1326	0.000576133
0.1327	0.000576121
0.1328	0.00057611
0.1329	0.000576099
0.133	0.000576088
0.1331	0.000576076
0.1332	0.000576065
0.1333	0.000576054
0.1334	0.000576043
0.1335	0.000576032
0.1336	0.000576021
0.1337	0.00057601
0.1338	0.000575999
0.1339	0.000575988
0.134	0.000575976
0.1341	0.000575966
0.1342	0.000575955
0.1343	0.000575944
0.1344	0.000575933
0.1345	0.000575922
0.1346	0.000575911
0.1347	0.0005759
0.1348	0.000575889
0.1349	0.000575878
0.135	0.000575868
0.1351	0.000575857
0.1352	0.000575846
0.1353	0.000575835
0.1354	0.000575825
0.1355	0.000575814
0.1356	0.000575803
0.1357	0.000575793
0.1358	0.000575782
0.1359	0.000575771
0.136	0.000575761
0.1361	0.00057575
0.1362	0.00057574
0.1363	0.000575729
0.1364	0.000575719
0.1365	0.000575708
0.1366	0.000575698
0.1367	0.000575687
0.1368	0.000575677
0.1369	0.000575666
0.137	0.000575656
0.1371	0.000575646
0.1372	0.000575635
0.1373	0.000575625
0.1374	0.000575615
0.1375	0.000575604
0.1376	0.000575594
0.1377	0.000575584
0.1378	0.000575574
0.1379	0.000575563
0.138	0.000575553
0.1381	0.000575543
0.1382	0.000575533
0.1383	0.000575523
0.1384	0.000575513
0.1385	0.000575503
0.1386	0.000575493
0.1387	0.000575483
0.1388	0.000575473
0.1389	0.000575463
0.139	0.000575453
0.1391	0.000575443
0.1392	0.000575433
0.1393	0.000575423
0.1394	0.000575413
0.1395	0.000575403
0.1396	0.000575393
0.1397	0.000575383
0.1398	0.000575373
0.1399	0.000575364
0.14	0.000575354
0.1401	0.000575344
0.1402	0.000575334
0.1403	0.000575325
0.1404	0.000575315
0.1405	0.000575305
0.1406	0.000575295
0.1407	0.000575286
0.1408	0.000575276
0.1409	0.000575266
0.141	0.000575257
0.1411	0.000575247
0.1412	0.000575238
0.1413	0.000575228
0.1414	0.000575219
0.1415	0.000575209
0.1416	0.0005752
0.1417	0.00057519
0.1418	0.000575181
0.1419	0.000575171
0.142	0.000575162
0.1421	0.000575152
0.1422	0.000575143
0.1423	0.000575134
0.1424	0.000575124
0.1425	0.000575115
0.1426	0.000575106
0.1427	0.000575096
0.1428	0.000575087
0.1429	0.000575078
0.143	0.000575069
0.1431	0.000575059
0.1432	0.00057505
0.1433	0.000575041
0.1434	0.000575032
0.1435	0.000575023
0.1436	0.000575014
0.1437	0.000575005
0.1438	0.000574995
0.1439	0.000574986
0.144	0.000574977
0.1441	0.000574968
0.1442	0.000574959
0.1443	0.00057495
0.1444	0.000574941
0.1445	0.000574932
0.1446	0.000574923
0.1447	0.000574914
0.1448	0.000574905
0.1449	0.000574897
0.145	0.000574888
0.1451	0.000574879
0.1452	0.00057487
0.1453	0.000574861
0.1454	0.000574852
0.1455	0.000574844
0.1456	0.000574835
0.1457	0.000574826
0.1458	0.000574817
0.1459	0.000574808
0.146	0.0005748
0.1461	0.000574791
0.1462	0.000574782
0.1463	0.000574774
0.1464	0.000574765
0.1465	0.000574756
0.1466	0.000574748
0.1467	0.000574739
0.1468	0.000574731
0.1469	0.000574722
0.147	0.000574714
0.1471	0.000574705
0.1472	0.000574697
0.1473	0.000574688
0.1474	0.00057468
0.1475	0.000574671
0.1476	0.000574663
0.1477	0.000574654
0.1478	0.000574646
0.1479	0.000574637
0.148	0.000574629
0.1481	0.000574621
0.1482	0.000574612
0.1483	0.000574604
0.1484	0.000574596
0.1485	0.000574587
0.1486	0.000574579
0.1487	0.000574571
0.1488	0.000574563
0.1489	0.000574554
0.149	0.000574546
0.1491	0.000574538
0.1492	0.00057453
0.1493	0.000574522
0.1494	0.000574513
0.1495	0.000574505
0.1496	0.000574497
0.1497	0.000574489
0.1498	0.000574481
0.1499	0.000574473
0.15	0.000574465
0.1501	0.000574457
0.1502	0.000574449
0.1503	0.000574441
0.1504	0.000574433
0.1505	0.000574425
0.1506	0.000574417
0.1507	0.000574409
0.1508	0.000574401
0.1509	0.000574393
0.151	0.000574385
0.1511	0.000574377
0.1512	0.000574369
0.1513	0.000574361
0.1514	0.000574354
0.1515	0.000574346
0.1516	0.000574338
0.1517	0.00057433
0.1518	0.000574322
0.1519	0.000574315
0.152	0.000574307
0.1521	0.000574299
0.1522	0.000574291
0.1523	0.000574284
0.1524	0.000574276
0.1525	0.000574268
0.1526	0.000574261
0.1527	0.000574253
0.1528	0.000574245
0.1529	0.000574238
0.153	0.00057423
0.1531	0.000574223
0.1532	0.000574215
0.1533	0.000574207
0.1534	0.0005742
0.1535	0.000574192
0.1536	0.000574185
0.1537	0.000574177
0.1538	0.00057417
0.1539	0.000574162
0.154	0.000574155
0.1541	0.000574148
0.1542	0.00057414
0.1543	0.000574133
0.1544	0.000574125
0.1545	0.000574118
0.1546	0.000574111
0.1547	0.000574103
0.1548	0.000574096
0.1549	0.000574088
0.155	0.000574081
0.1551	0.000574074
0.1552	0.000574067
0.1553	0.000574059
0.1554	0.000574052
0.1555	0.000574045
0.1556	0.000574038
0.1557	0.00057403
0.1558	0.000574023
0.1559	0.000574016
0.156	0.000574009
0.1561	0.000574002
0.1562	0.000573995
0.1563	0.000573987
0.1564	0.00057398
0.1565	0.000573973
0.1566	0.000573966
0.1567	0.000573959
0.1568	0.000573952
0.1569	0.000573945
0.157	0.000573938
0.1571	0.000573931
0.1572	0.000573924
0.1573	0.000573917
0.1574	0.00057391
0.1575	0.000573903
0.1576	0.000573896
0.1577	0.000573889
0.1578	0.000573882
0.1579	0.000573875
0.158	0.000573868
0.1581	0.000573861
0.1582	0.000573855
0.1583	0.000573848
0.1584	0.000573841
0.1585	0.000573834
0.1586	0.000573827
0.1587	0.00057382
0.1588	0.000573814
0.1589	0.000573807
0.159	0.0005738
0.1591	0.000573793
0.1592	0.000573787
0.1593	0.00057378
0.1594	0.000573773
0.1595	0.000573766
0.1596	0.00057376
0.1597	0.000573753
0.1598	0.000573746
0.1599	0.00057374
0.16	0.000573733
0.1601	0.000573726
0.1602	0.00057372
0.1603	0.000573713
0.1604	0.000573707
0.1605	0.0005737
0.1606	0.000573694
0.1607	0.000573687
0.1608	0.00057368
0.1609	0.000573674
0.161	0.000573667
0.1611	0.000573661
0.1612	0.000573654
0.1613	0.000573648
0.1614	0.000573642
0.1615	0.000573635
0.1616	0.000573629
0.1617	0.000573622
0.1618	0.000573616
0.1619	0.000573609
0.162	0.000573603
0.1621	0.000573597
0.1622	0.00057359
0.1623	0.000573584
0.1624	0.000573578
0.1625	0.000573571
0.1626	0.000573565
0.1627	0.000573559
0.1628	0.000573552
0.1629	0.000573546
0.163	0.00057354
0.1631	0.000573534
0.1632	0.000573527
0.1633	0.000573521
0.1634	0.000573515
0.1635	0.000573509
0.1636	0.000573503
0.1637	0.000573496
0.1638	0.00057349
0.1639	0.000573484
0.164	0.000573478
0.1641	0.000573472
0.1642	0.000573466
0.1643	0.00057346
0.1644	0.000573454
0.1645	0.000573447
0.1646	0.000573441
0.1647	0.000573435
0.1648	0.000573429
0.1649	0.000573423
0.165	0.000573417
0.1651	0.000573411
0.1652	0.000573405
0.1653	0.000573399
0.1654	0.000573393
0.1655	0.000573387
0.1656	0.000573381
0.1657	0.000573375
0.1658	0.000573369
0.1659	0.000573364
0.166	0.000573358
0.1661	0.000573352
0.1662	0.000573346
0.1663	0.00057334
0.1664	0.000573334
0.1665	0.000573328
0.1666	0.000573322
0.1667	0.000573317
0.1668	0.000573311
0.1669	0.000573305
0.167	0.000573299
0.1671	0.000573293
0.1672	0.000573288
0.1673	0.000573282
0.1674	0.000573276
0.1675	0.00057327
0.1676	0.000573265
0.1677	0.000573259
0.1678	0.000573253
0.1679	0.000573248
0.168	0.000573242
0.1681	0.000573236
0.1682	0.000573231
0.1683	0.000573225
0.1684	0.000573219
0.1685	0.000573214
0.1686	0.000573208
0.1687	0.000573202
0.1688	0.000573197
0.1689	0.000573191
0.169	0.000573186
0.1691	0.00057318
0.1692	0.000573175
0.1693	0.000573169
0.1694	0.000573164
0.1695	0.000573158
0.1696	0.000573152
0.1697	0.000573147
0.1698	0.000573142
0.1699	0.000573136
0.17	0.000573131
0.1701	0.000573125
0.1702	0.00057312
0.1703	0.000573114
0.1704	0.000573109
0.1705	0.000573103
0.1706	0.000573098
0.1707	0.000573093
0.1708	0.000573087
0.1709	0.000573082
0.171	0.000573077
0.1711	0.000573071
0.1712	0.000573066
0.1713	0.00057306
0.1714	0.000573055
0.1715	0.00057305
0.1716	0.000573045
0.1717	0.000573039
0.1718	0.000573034
0.1719	0.000573029
0.172	0.000573023
0.1721	0.000573018
0.1722	0.000573013
0.1723	0.000573008
0.1724	0.000573003
0.1725	0.000572997
0.1726	0.000572992
0.1727	0.000572987
0.1728	0.000572982
0.1729	0.000572977
0.173	0.000572971
0.1731	0.000572966
0.1732	0.000572961
0.1733	0.000572956
0.1734	0.000572951
0.1735	0.000572946
0.1736	0.000572941
0.1737	0.000572936
0.1738	0.000572931
0.1739	0.000572926
0.174	0.00057292
0.1741	0.000572915
0.1742	0.00057291
0.1743	0.000572905
0.1744	0.0005729
0.1745	0.000572895
0.1746	0.00057289
0.1747	0.000572885
0.1748	0.00057288
0.1749	0.000572875
0.175	0.00057287
0.1751	0.000572865
0.1752	0.000572861
0.1753	0.000572856
0.1754	0.000572851
0.1755	0.000572846
0.1756	0.000572841
0.1757	0.000572836
0.1758	0.000572831
0.1759	0.000572826
0.176	0.000572821
0.1761	0.000572817
0.1762	0.000572812
0.1763	0.000572807
0.1764	0.000572802
0.1765	0.000572797
0.1766	0.000572792
0.1767	0.000572788
0.1768	0.000572783
0.1769	0.000572778
0.177	0.000572773
0.1771	0.000572768
0.1772	0.000572764
0.1773	0.000572759
0.1774	0.000572754
0.1775	0.00057275
0.1776	0.000572745
0.1777	0.00057274
0.1778	0.000572735
0.1779	0.000572731
0.178	0.000572726
0.1781	0.000572721
0.1782	0.000572717
0.1783	0.000572712
0.1784	0.000572707
0.1785	0.000572703
0.1786	0.000572698
0.1787	0.000572694
0.1788	0.000572689
0.1789	0.000572684
0.179	0.00057268
0.1791	0.000572675
0.1792	0.000572671
0.1793	0.000572666
0.1794	0.000572662
0.1795	0.000572657
0.1796	0.000572652
0.1797	0.000572648
0.1798	0.000572643
0.1799	0.000572639
0.18	0.000572634
0.1801	0.00057263
0.1802	0.000572625
0.1803	0.000572621
0.1804	0.000572616
0.1805	0.000572612
0.1806	0.000572608
0.1807	0.000572603
0.1808	0.000572599
0.1809	0.000572594
0.181	0.00057259
0.1811	0.000572585
0.1812	0.000572581
0.1813	0.000572577
0.1814	0.000572572
0.1815	0.000572568
0.1816	0.000572564
0.1817	0.000572559
0.1818	0.000572555
0.1819	0.00057255
0.182	0.000572546
0.1821	0.000572542
0.1822	0.000572538
0.1823	0.000572533
0.1824	0.000572529
0.1825	0.000572525
0.1826	0.00057252
0.1827	0.000572516
0.1828	0.000572512
0.1829	0.000572508
0.183	0.000572503
0.1831	0.000572499
0.1832	0.000572495
0.1833	0.000572491
0.1834	0.000572486
0.1835	0.000572482
0.1836	0.000572478
0.1837	0.000572474
0.1838	0.00057247
0.1839	0.000572465
0.184	0.000572461
0.1841	0.000572457
0.1842	0.000572453
0.1843	0.000572449
0.1844	0.000572445
0.1845	0.000572441
0.1846	0.000572436
0.1847	0.000572432
0.1848	0.000572428
0.1849	0.000572424
0.185	0.00057242
0.1851	0.000572416
0.1852	0.000572412
0.1853	0.000572408
0.1854	0.000572404
0.1855	0.0005724
0.1856	0.000572396
0.1857	0.000572392
0.1858	0.000572388
0.1859	0.000572384
0.186	0.00057238
0.1861	0.000572376
0.1862	0.000572372
0.1863	0.000572368
0.1864	0.000572364
0.1865	0.00057236
0.1866	0.000572356
0.1867	0.000572352
0.1868	0.000572348
0.1869	0.000572344
0.187	0.00057234
0.1871	0.000572336
0.1872	0.000572332
0.1873	0.000572328
0.1874	0.000572324
0.1875	0.000572321
0.1876	0.000572317
0.1877	0.000572313
0.1878	0.000572309
0.1879	0.000572305
0.188	0.000572301
0.1881	0.000572297
0.1882	0.000572293
0.1883	0.00057229
0.1884	0.000572286
0.1885	0.000572282
0.1886	0.000572278
0.1887	0.000572274
0.1888	0.000572271
0.1889	0.000572267
0.189	0.000572263
0.1891	0.000572259
0.1892	0.000572256
0.1893	0.000572252
0.1894	0.000572248
0.1895	0.000572244
0.1896	0.000572241
0.1897	0.000572237
0.1898	0.000572233
0.1899	0.000572229
0.19	0.000572226
0.1901	0.000572222
0.1902	0.000572218
0.1903	0.000572215
0.1904	0.000572211
0.1905	0.000572207
0.1906	0.000572204
0.1907	0.0005722
0.1908	0.000572196
0.1909	0.000572193
0.191	0.000572189
0.1911	0.000572185
0.1912	0.000572182
0.1913	0.000572178
0.1914	0.000572174
0.1915	0.000572171
0.1916	0.000572167
0.1917	0.000572164
0.1918	0.00057216
0.1919	0.000572157
0.192	0.000572153
0.1921	0.000572149
0.1922	0.000572146
0.1923	0.000572142
0.1924	0.000572139
0.1925	0.000572135
0.1926	0.000572132
0.1927	0.000572128
0.1928	0.000572125
0.1929	0.000572121
0.193	0.000572118
0.1931	0.000572114
0.1932	0.000572111
0.1933	0.000572107
0.1934	0.000572104
0.1935	0.0005721
0.1936	0.000572097
0.1937	0.000572093
0.1938	0.00057209
0.1939	0.000572087
0.194	0.000572083
0.1941	0.00057208
0.1942	0.000572076
0.1943	0.000572073
0.1944	0.000572069
0.1945	0.000572066
0.1946	0.000572063
0.1947	0.000572059
0.1948	0.000572056
0.1949	0.000572052
0.195	0.000572049
0.1951	0.000572046
0.1952	0.000572042
0.1953	0.000572039
0.1954	0.000572036
0.1955	0.000572032
0.1956	0.000572029
0.1957	0.000572026
0.1958	0.000572022
0.1959	0.000572019
0.196	0.000572016
0.1961	0.000572013
0.1962	0.000572009
0.1963	0.000572006
0.1964	0.000572003
0.1965	0.000571999
0.1966	0.000571996
0.1967	0.000571993
0.1968	0.00057199
0.1969	0.000571986
0.197	0.000571983
0.1971	0.00057198
0.1972	0.000571977
0.1973	0.000571973
0.1974	0.00057197
0.1975	0.000571967
0.1976	0.000571964
0.1977	0.000571961
0.1978	0.000571957
0.1979	0.000571954
0.198	0.000571951
0.1981	0.000571948
0.1982	0.000571945
0.1983	0.000571942
0.1984	0.000571939
0.1985	0.000571935
0.1986	0.000571932
0.1987	0.000571929
0.1988	0.000571926
0.1989	0.000571923
0.199	0.00057192
0.1991	0.000571917
0.1992	0.000571914
0.1993	0.00057191
0.1994	0.000571907
0.1995	0.000571904
0.1996	0.000571901
0.1997	0.000571898
0.1998	0.000571895
0.1999	0.000571892
0.2	0.000571889
[truncated: 38,000 more rows]
