# Supplementary material for: A circular model for song motor control in Serinus canaria
Source: Front Comput Neurosci. 2015 Apr 7;9:41. doi: 10.3389/fncom.2015.00041 (PMC4387923; doi:10.3389/fncom.2015.00041)
Supplement: Supplementary file 1 [file DataSheet1.ZIP › Circular_supplementary/p2.dat]

0.0001	0.0197033
0.0002	0.019411
0.0003	0.0191231
0.0004	0.0188395
0.0005	0.01856
0.0006	0.0182848
0.0007	0.0180136
0.0008	0.0177464
0.0009	0.0174833
0.001	0.017224
0.0011	0.0169686
0.0012	0.016717
0.0013	0.0164691
0.0014	0.016225
0.0015	0.0159844
0.0016	0.0157475
0.0017	0.0155141
0.0018	0.0152841
0.0019	0.0150576
0.002	0.0148345
0.0021	0.0146147
0.0022	0.0143982
0.0023	0.0141849
0.0024	0.0139748
0.0025	0.0137678
0.0026	0.0135639
0.0027	0.0133631
0.0028	0.0131652
0.0029	0.0129703
0.003	0.0127784
0.0031	0.0125893
0.0032	0.012403
0.0033	0.0122195
0.0034	0.0120388
0.0035	0.0118608
0.0036	0.0116854
0.0037	0.0115127
0.0038	0.0113426
0.0039	0.011175
0.004	0.0110099
0.0041	0.0108473
0.0042	0.0106872
0.0043	0.0105295
0.0044	0.0103741
0.0045	0.0102211
0.0046	0.0100704
0.0047	0.0099219
0.0048	0.00977569
0.0049	0.00963169
0.005	0.00948986
0.0051	0.00935017
0.0052	0.00921259
0.0053	0.00907709
0.0054	0.00894364
0.0055	0.00881221
0.0056	0.00868277
0.0057	0.0085553
0.0058	0.00842975
0.0059	0.00830612
0.006	0.00818436
0.0061	0.00806445
0.0062	0.00794636
0.0063	0.00783007
0.0064	0.00771555
0.0065	0.00760278
0.0066	0.00749172
0.0067	0.00738236
0.0068	0.00727468
0.0069	0.00716863
0.007	0.00706421
0.0071	0.00696139
0.0072	0.00686014
0.0073	0.00676044
0.0074	0.00666228
0.0075	0.00656562
0.0076	0.00647045
0.0077	0.00637674
0.0078	0.00628447
0.0079	0.00619362
0.008	0.00610418
0.0081	0.00601611
0.0082	0.0059294
0.0083	0.00584404
0.0084	0.00575999
0.0085	0.00567725
0.0086	0.00559579
0.0087	0.00551559
0.0088	0.00543663
0.0089	0.0053589
0.009	0.00528238
0.0091	0.00520705
0.0092	0.0051329
0.0093	0.0050599
0.0094	0.00498803
0.0095	0.00491729
0.0096	0.00484766
0.0097	0.00477911
0.0098	0.00471164
0.0099	0.00464523
0.01	0.00457985
0.0101	0.00451551
0.0102	0.00445217
0.0103	0.00438983
0.0104	0.00432847
0.0105	0.00426808
0.0106	0.00420864
0.0107	0.00415013
0.0108	0.00409255
0.0109	0.00403589
0.011	0.00398011
0.0111	0.00392522
0.0112	0.00387121
0.0113	0.00381804
0.0114	0.00376572
0.0115	0.00371424
0.0116	0.00366357
0.0117	0.00361371
0.0118	0.00356464
0.0119	0.00351636
0.012	0.00346884
0.0121	0.00342209
0.0122	0.00337608
0.0123	0.00333081
0.0124	0.00328626
0.0125	0.00324243
0.0126	0.0031993
0.0127	0.00315687
0.0128	0.00311511
0.0129	0.00307403
0.013	0.00303361
0.0131	0.00299384
0.0132	0.00295471
0.0133	0.00291621
0.0134	0.00287834
0.0135	0.00284107
0.0136	0.00280441
0.0137	0.00276834
0.0138	0.00273286
0.0139	0.00269795
0.014	0.00266361
0.0141	0.00262983
0.0142	0.0025966
0.0143	0.0025639
0.0144	0.00253174
0.0145	0.00250011
0.0146	0.00246899
0.0147	0.00243837
0.0148	0.00240826
0.0149	0.00237864
0.015	0.0023495
0.0151	0.00232084
0.0152	0.00229265
0.0153	0.00226493
0.0154	0.00223765
0.0155	0.00221083
0.0156	0.00218444
0.0157	0.00215849
0.0158	0.00213297
0.0159	0.00210787
0.016	0.00208318
0.0161	0.00205889
0.0162	0.00203501
0.0163	0.00201153
0.0164	0.00198843
0.0165	0.00196571
0.0166	0.00194337
0.0167	0.0019214
0.0168	0.00189979
0.0169	0.00187854
0.017	0.00185764
0.0171	0.00183709
0.0172	0.00181688
0.0173	0.00179701
0.0174	0.00177747
0.0175	0.00175825
0.0176	0.00173936
0.0177	0.00172078
0.0178	0.0017025
0.0179	0.00168454
0.018	0.00166687
0.0181	0.0016495
0.0182	0.00163241
0.0183	0.00161562
0.0184	0.0015991
0.0185	0.00158287
0.0186	0.0015669
0.0187	0.0015512
0.0188	0.00153576
0.0189	0.00152059
0.019	0.00150567
0.0191	0.001491
0.0192	0.00147657
0.0193	0.00146239
0.0194	0.00144845
0.0195	0.00143474
0.0196	0.00142126
0.0197	0.00140801
0.0198	0.00139498
0.0199	0.00138217
0.02	0.00136958
0.0201	0.0013572
0.0202	0.00134503
0.0203	0.00133307
0.0204	0.00132131
0.0205	0.00130974
0.0206	0.00129838
0.0207	0.0012872
0.0208	0.00127621
0.0209	0.00126541
0.021	0.0012548
0.0211	0.00124436
0.0212	0.0012341
0.0213	0.00122402
0.0214	0.0012141
0.0215	0.00120436
0.0216	0.00119477
0.0217	0.00118536
0.0218	0.0011761
0.0219	0.001167
0.022	0.00115805
0.0221	0.00114926
0.0222	0.00114062
0.0223	0.00113212
0.0224	0.00112377
0.0225	0.00111556
0.0226	0.00110749
0.0227	0.00109956
0.0228	0.00109176
0.0229	0.0010841
0.023	0.00107656
0.0231	0.00106916
0.0232	0.00106188
0.0233	0.00105473
0.0234	0.0010477
0.0235	0.00104078
0.0236	0.00103399
0.0237	0.00102731
0.0238	0.00102075
0.0239	0.0010143
0.024	0.00100796
0.0241	0.00100173
0.0242	0.000995599
0.0243	0.000989578
0.0244	0.00098366
0.0245	0.000977843
0.0246	0.000972126
0.0247	0.000966506
0.0248	0.000960983
0.0249	0.000955554
0.025	0.000950218
0.0251	0.000944973
0.0252	0.000939819
0.0253	0.000934752
0.0254	0.000929772
0.0255	0.000924878
0.0256	0.000920067
0.0257	0.000915338
0.0258	0.000910691
0.0259	0.000906123
0.026	0.000901633
0.0261	0.00089722
0.0262	0.000892883
0.0263	0.00088862
0.0264	0.00088443
0.0265	0.000880311
0.0266	0.000876263
0.0267	0.000872284
0.0268	0.000868374
0.0269	0.00086453
0.027	0.000860752
0.0271	0.000857038
0.0272	0.000853389
0.0273	0.000849801
0.0274	0.000846275
0.0275	0.000842809
0.0276	0.000839402
0.0277	0.000836053
0.0278	0.000832762
0.0279	0.000829526
0.028	0.000826346
0.0281	0.00082322
0.0282	0.000820148
0.0283	0.000817128
0.0284	0.000814159
0.0285	0.000811241
0.0286	0.000808372
0.0287	0.000805553
0.0288	0.000802781
0.0289	0.000800056
0.029	0.000797378
0.0291	0.000794745
0.0292	0.000792157
0.0293	0.000789613
0.0294	0.000787112
0.0295	0.000784654
0.0296	0.000782237
0.0297	0.000779861
0.0298	0.000777525
0.0299	0.000775229
0.03	0.000772971
0.0301	0.000770752
0.0302	0.00076857
0.0303	0.000766425
0.0304	0.000764316
0.0305	0.000762243
0.0306	0.000760204
0.0307	0.0007582
0.0308	0.000756229
0.0309	0.000754292
0.031	0.000752387
0.0311	0.000750514
0.0312	0.000748672
0.0313	0.000746861
0.0314	0.000745081
0.0315	0.00074333
0.0316	0.000741608
0.0317	0.000739915
0.0318	0.00073825
0.0319	0.000736613
0.032	0.000735003
0.0321	0.00073342
0.0322	0.000731863
0.0323	0.000730331
0.0324	0.000728825
0.0325	0.000727344
0.0326	0.000725888
0.0327	0.000724455
0.0328	0.000723046
0.0329	0.00072166
0.033	0.000720296
0.0331	0.000718955
0.0332	0.000717636
0.0333	0.000716339
0.0334	0.000715063
0.0335	0.000713807
0.0336	0.000712572
0.0337	0.000711357
0.0338	0.000710161
0.0339	0.000708985
0.034	0.000707828
0.0341	0.000706689
0.0342	0.000705569
0.0343	0.000704467
0.0344	0.000703382
0.0345	0.000702315
0.0346	0.000701265
0.0347	0.000700231
0.0348	0.000699214
0.0349	0.000698213
0.035	0.000697228
0.0351	0.000696258
0.0352	0.000695304
0.0353	0.000694365
0.0354	0.00069344
0.0355	0.00069253
0.0356	0.000691634
0.0357	0.000690753
0.0358	0.000689884
0.0359	0.00068903
0.036	0.000688188
0.0361	0.00068736
0.0362	0.000686544
0.0363	0.00068574
0.0364	0.000684949
0.0365	0.00068417
0.0366	0.000683403
0.0367	0.000682648
0.0368	0.000681904
0.0369	0.000681171
0.037	0.000680449
0.0371	0.000679738
0.0372	0.000679038
0.0373	0.000678348
0.0374	0.000677668
0.0375	0.000676998
0.0376	0.000676338
0.0377	0.000675688
0.0378	0.000675048
0.0379	0.000674416
0.038	0.000673794
0.0381	0.000673181
0.0382	0.000672577
0.0383	0.000671981
0.0384	0.000671394
0.0385	0.000670816
0.0386	0.000670245
0.0387	0.000669683
0.0388	0.000669129
0.0389	0.000668582
0.039	0.000668043
0.0391	0.000667511
0.0392	0.000666987
0.0393	0.00066647
0.0394	0.000665961
0.0395	0.000665458
0.0396	0.000664962
0.0397	0.000664472
0.0398	0.00066399
0.0399	0.000663514
0.04	0.000663044
0.0401	0.00066258
0.0402	0.000662123
0.0403	0.000661671
0.0404	0.000661226
0.0405	0.000660786
0.0406	0.000660352
0.0407	0.000659924
0.0408	0.000659501
0.0409	0.000659083
0.041	0.000658671
0.0411	0.000658264
0.0412	0.000657862
0.0413	0.000657465
0.0414	0.000657073
0.0415	0.000656686
0.0416	0.000656304
0.0417	0.000655926
0.0418	0.000655553
0.0419	0.000655184
0.042	0.00065482
0.0421	0.00065446
0.0422	0.000654104
0.0423	0.000653753
0.0424	0.000653405
0.0425	0.000653062
0.0426	0.000652722
0.0427	0.000652387
0.0428	0.000652055
0.0429	0.000651727
0.043	0.000651403
0.0431	0.000651082
0.0432	0.000650765
0.0433	0.000650451
0.0434	0.000650141
0.0435	0.000649834
0.0436	0.00064953
0.0437	0.00064923
0.0438	0.000648932
0.0439	0.000648638
0.044	0.000648347
0.0441	0.000648059
0.0442	0.000647774
0.0443	0.000647492
0.0444	0.000647212
0.0445	0.000646936
0.0446	0.000646662
0.0447	0.000646391
0.0448	0.000646122
0.0449	0.000645857
0.045	0.000645593
0.0451	0.000645332
0.0452	0.000645074
0.0453	0.000644818
0.0454	0.000644565
0.0455	0.000644313
0.0456	0.000644065
0.0457	0.000643818
0.0458	0.000643573
0.0459	0.000643331
0.046	0.000643091
0.0461	0.000642853
0.0462	0.000642617
0.0463	0.000642383
0.0464	0.000642151
0.0465	0.000641921
0.0466	0.000641693
0.0467	0.000641467
0.0468	0.000641242
0.0469	0.00064102
0.047	0.000640799
0.0471	0.00064058
0.0472	0.000640363
0.0473	0.000640147
0.0474	0.000639933
0.0475	0.000639721
0.0476	0.00063951
0.0477	0.000639301
0.0478	0.000639094
0.0479	0.000638888
0.048	0.000638683
0.0481	0.00063848
0.0482	0.000638279
0.0483	0.000638079
0.0484	0.00063788
0.0485	0.000637683
0.0486	0.000637487
0.0487	0.000637292
0.0488	0.000637099
0.0489	0.000636907
0.049	0.000636716
0.0491	0.000636526
0.0492	0.000636338
0.0493	0.000636151
0.0494	0.000635965
0.0495	0.00063578
0.0496	0.000635596
0.0497	0.000635414
0.0498	0.000635232
0.0499	0.000635052
0.05	0.000634873
0.0501	0.000634695
0.0502	0.000634518
0.0503	0.000634341
0.0504	0.000634166
0.0505	0.000633992
0.0506	0.000633819
0.0507	0.000633647
0.0508	0.000633475
0.0509	0.000633305
0.051	0.000633136
0.0511	0.000632967
0.0512	0.000632799
0.0513	0.000632633
0.0514	0.000632467
0.0515	0.000632302
0.0516	0.000632137
0.0517	0.000631974
0.0518	0.000631811
0.0519	0.000631649
0.052	0.000631488
0.0521	0.000631328
0.0522	0.000631168
0.0523	0.00063101
0.0524	0.000630851
0.0525	0.000630694
0.0526	0.000630537
0.0527	0.000630382
0.0528	0.000630226
0.0529	0.000630072
0.053	0.000629918
0.0531	0.000629765
0.0532	0.000629612
0.0533	0.00062946
0.0534	0.000629309
0.0535	0.000629158
0.0536	0.000629008
0.0537	0.000628859
0.0538	0.00062871
0.0539	0.000628561
0.054	0.000628414
0.0541	0.000628267
0.0542	0.00062812
0.0543	0.000627974
0.0544	0.000627829
0.0545	0.000627684
0.0546	0.000627539
0.0547	0.000627396
0.0548	0.000627252
0.0549	0.000627109
0.055	0.000626967
0.0551	0.000626825
0.0552	0.000626684
0.0553	0.000626543
0.0554	0.000626403
0.0555	0.000626263
0.0556	0.000626124
0.0557	0.000625985
0.0558	0.000625847
0.0559	0.000625709
0.056	0.000625571
0.0561	0.000625434
0.0562	0.000625298
0.0563	0.000625161
0.0564	0.000625026
0.0565	0.00062489
0.0566	0.000624755
0.0567	0.000624621
0.0568	0.000624487
0.0569	0.000624353
0.057	0.00062422
0.0571	0.000624087
0.0572	0.000623955
0.0573	0.000623823
0.0574	0.000623691
0.0575	0.00062356
0.0576	0.000623429
0.0577	0.000623298
0.0578	0.000623168
0.0579	0.000623038
0.058	0.000622909
0.0581	0.000622779
0.0582	0.000622651
0.0583	0.000622522
0.0584	0.000622394
0.0585	0.000622267
0.0586	0.000622139
0.0587	0.000622012
0.0588	0.000621886
0.0589	0.000621759
0.059	0.000621633
0.0591	0.000621508
0.0592	0.000621382
0.0593	0.000621257
0.0594	0.000621133
0.0595	0.000621008
0.0596	0.000620884
0.0597	0.00062076
0.0598	0.000620637
0.0599	0.000620514
0.06	0.000620391
0.0601	0.000620268
0.0602	0.000620146
0.0603	0.000620024
0.0604	0.000619903
0.0605	0.000619781
0.0606	0.00061966
0.0607	0.000619539
0.0608	0.000619419
0.0609	0.000619299
0.061	0.000619179
0.0611	0.000619059
0.0612	0.00061894
0.0613	0.000618821
0.0614	0.000618702
0.0615	0.000618583
0.0616	0.000618465
0.0617	0.000618347
0.0618	0.000618229
0.0619	0.000618112
0.062	0.000617995
0.0621	0.000617878
0.0622	0.000617761
0.0623	0.000617645
0.0624	0.000617529
0.0625	0.000617413
0.0626	0.000617297
0.0627	0.000617182
0.0628	0.000617067
0.0629	0.000616952
0.063	0.000616837
0.0631	0.000616723
0.0632	0.000616609
0.0633	0.000616495
0.0634	0.000616381
0.0635	0.000616268
0.0636	0.000616155
0.0637	0.000616042
0.0638	0.000615929
0.0639	0.000615817
0.064	0.000615705
0.0641	0.000615593
0.0642	0.000615481
0.0643	0.00061537
0.0644	0.000615258
0.0645	0.000615147
0.0646	0.000615037
0.0647	0.000614926
0.0648	0.000614816
0.0649	0.000614706
0.065	0.000614596
0.0651	0.000614486
0.0652	0.000614377
0.0653	0.000614268
0.0654	0.000614159
0.0655	0.00061405
0.0656	0.000613942
0.0657	0.000613834
0.0658	0.000613725
0.0659	0.000613618
0.066	0.00061351
0.0661	0.000613403
0.0662	0.000613296
0.0663	0.000613189
0.0664	0.000613082
0.0665	0.000612975
0.0666	0.000612869
0.0667	0.000612763
0.0668	0.000612657
0.0669	0.000612552
0.067	0.000612446
0.0671	0.000612341
0.0672	0.000612236
0.0673	0.000612131
0.0674	0.000612027
0.0675	0.000611922
0.0676	0.000611818
0.0677	0.000611714
0.0678	0.00061161
0.0679	0.000611507
0.068	0.000611403
0.0681	0.0006113
0.0682	0.000611197
0.0683	0.000611095
0.0684	0.000610992
0.0685	0.00061089
0.0686	0.000610788
0.0687	0.000610686
0.0688	0.000610584
0.0689	0.000610483
0.069	0.000610381
0.0691	0.00061028
0.0692	0.00061018
0.0693	0.000610079
0.0694	0.000609978
0.0695	0.000609878
0.0696	0.000609778
0.0697	0.000609678
0.0698	0.000609578
0.0699	0.000609479
0.07	0.00060938
0.0701	0.000609281
0.0702	0.000609182
0.0703	0.000609083
0.0704	0.000608984
0.0705	0.000608886
0.0706	0.000608788
0.0707	0.00060869
0.0708	0.000608592
0.0709	0.000608495
0.071	0.000608397
0.0711	0.0006083
0.0712	0.000608203
0.0713	0.000608107
0.0714	0.00060801
0.0715	0.000607914
0.0716	0.000607817
0.0717	0.000607721
0.0718	0.000607626
0.0719	0.00060753
0.072	0.000607434
0.0721	0.000607339
0.0722	0.000607244
0.0723	0.000607149
0.0724	0.000607055
0.0725	0.00060696
0.0726	0.000606866
0.0727	0.000606772
0.0728	0.000606678
0.0729	0.000606584
0.073	0.00060649
0.0731	0.000606397
0.0732	0.000606304
0.0733	0.000606211
0.0734	0.000606118
0.0735	0.000606025
0.0736	0.000605933
0.0737	0.000605841
0.0738	0.000605749
0.0739	0.000605657
0.074	0.000605565
0.0741	0.000605473
0.0742	0.000605382
0.0743	0.000605291
0.0744	0.0006052
0.0745	0.000605109
0.0746	0.000605018
0.0747	0.000604928
0.0748	0.000604838
0.0749	0.000604747
0.075	0.000604657
0.0751	0.000604568
0.0752	0.000604478
0.0753	0.000604389
0.0754	0.0006043
0.0755	0.000604211
0.0756	0.000604122
0.0757	0.000604033
0.0758	0.000603944
0.0759	0.000603856
0.076	0.000603768
0.0761	0.00060368
0.0762	0.000603592
0.0763	0.000603505
0.0764	0.000603417
0.0765	0.00060333
0.0766	0.000603243
0.0767	0.000603156
0.0768	0.000603069
0.0769	0.000602982
0.077	0.000602896
0.0771	0.00060281
0.0772	0.000602724
0.0773	0.000602638
0.0774	0.000602552
0.0775	0.000602467
0.0776	0.000602381
0.0777	0.000602296
0.0778	0.000602211
0.0779	0.000602126
0.078	0.000602041
0.0781	0.000601957
0.0782	0.000601872
0.0783	0.000601788
0.0784	0.000601704
0.0785	0.00060162
0.0786	0.000601537
0.0787	0.000601453
0.0788	0.00060137
0.0789	0.000601287
0.079	0.000601204
0.0791	0.000601121
0.0792	0.000601038
0.0793	0.000600955
0.0794	0.000600873
0.0795	0.000600791
0.0796	0.000600709
0.0797	0.000600627
0.0798	0.000600545
0.0799	0.000600464
0.08	0.000600382
0.0801	0.000600301
0.0802	0.00060022
0.0803	0.000600139
0.0804	0.000600059
0.0805	0.000599978
0.0806	0.000599898
0.0807	0.000599817
0.0808	0.000599737
0.0809	0.000599657
0.081	0.000599578
0.0811	0.000599498
0.0812	0.000599419
0.0813	0.000599339
0.0814	0.00059926
0.0815	0.000599181
0.0816	0.000599103
0.0817	0.000599024
0.0818	0.000598946
0.0819	0.000598867
0.082	0.000598789
0.0821	0.000598711
0.0822	0.000598633
0.0823	0.000598556
0.0824	0.000598478
0.0825	0.000598401
0.0826	0.000598324
0.0827	0.000598247
0.0828	0.00059817
0.0829	0.000598093
0.083	0.000598016
0.0831	0.00059794
0.0832	0.000597864
0.0833	0.000597788
0.0834	0.000597712
0.0835	0.000597636
0.0836	0.00059756
0.0837	0.000597485
0.0838	0.000597409
0.0839	0.000597334
0.084	0.000597259
0.0841	0.000597184
0.0842	0.00059711
0.0843	0.000597035
0.0844	0.000596961
0.0845	0.000596886
0.0846	0.000596812
0.0847	0.000596738
0.0848	0.000596664
0.0849	0.000596591
0.085	0.000596517
0.0851	0.000596444
0.0852	0.000596371
0.0853	0.000596297
0.0854	0.000596225
0.0855	0.000596152
0.0856	0.000596079
0.0857	0.000596007
0.0858	0.000595934
0.0859	0.000595862
0.086	0.00059579
0.0861	0.000595718
0.0862	0.000595647
0.0863	0.000595575
0.0864	0.000595504
0.0865	0.000595432
0.0866	0.000595361
0.0867	0.00059529
0.0868	0.000595219
0.0869	0.000595148
0.087	0.000595078
0.0871	0.000595007
0.0872	0.000594937
0.0873	0.000594867
0.0874	0.000594797
0.0875	0.000594727
0.0876	0.000594658
0.0877	0.000594588
0.0878	0.000594519
0.0879	0.000594449
0.088	0.00059438
0.0881	0.000594311
0.0882	0.000594242
0.0883	0.000594174
0.0884	0.000594105
0.0885	0.000594037
0.0886	0.000593968
0.0887	0.0005939
0.0888	0.000593832
0.0889	0.000593764
0.089	0.000593696
0.0891	0.000593629
0.0892	0.000593561
0.0893	0.000593494
0.0894	0.000593427
0.0895	0.00059336
0.0896	0.000593293
0.0897	0.000593226
0.0898	0.00059316
0.0899	0.000593093
0.09	0.000593027
0.0901	0.000592961
0.0902	0.000592894
0.0903	0.000592828
0.0904	0.000592763
0.0905	0.000592697
0.0906	0.000592631
0.0907	0.000592566
0.0908	0.000592501
0.0909	0.000592436
0.091	0.000592371
0.0911	0.000592306
0.0912	0.000592241
0.0913	0.000592176
0.0914	0.000592112
0.0915	0.000592048
0.0916	0.000591983
0.0917	0.000591919
0.0918	0.000591855
0.0919	0.000591792
0.092	0.000591728
0.0921	0.000591664
0.0922	0.000591601
0.0923	0.000591538
0.0924	0.000591475
0.0925	0.000591412
0.0926	0.000591349
0.0927	0.000591286
0.0928	0.000591223
0.0929	0.000591161
0.093	0.000591098
0.0931	0.000591036
0.0932	0.000590974
0.0933	0.000590912
0.0934	0.00059085
0.0935	0.000590788
0.0936	0.000590727
0.0937	0.000590665
0.0938	0.000590604
0.0939	0.000590543
0.094	0.000590482
0.0941	0.000590421
0.0942	0.00059036
0.0943	0.000590299
0.0944	0.000590239
0.0945	0.000590178
0.0946	0.000590118
0.0947	0.000590057
0.0948	0.000589997
0.0949	0.000589937
0.095	0.000589878
0.0951	0.000589818
0.0952	0.000589758
0.0953	0.000589699
0.0954	0.000589639
0.0955	0.00058958
0.0956	0.000589521
0.0957	0.000589462
0.0958	0.000589403
0.0959	0.000589344
0.096	0.000589286
0.0961	0.000589227
0.0962	0.000589169
0.0963	0.000589111
0.0964	0.000589053
0.0965	0.000588995
0.0966	0.000588937
0.0967	0.000588879
0.0968	0.000588821
0.0969	0.000588764
0.097	0.000588706
0.0971	0.000588649
0.0972	0.000588592
0.0973	0.000588535
0.0974	0.000588478
0.0975	0.000588421
0.0976	0.000588364
0.0977	0.000588308
0.0978	0.000588251
0.0979	0.000588195
0.098	0.000588138
0.0981	0.000588082
0.0982	0.000588026
0.0983	0.00058797
0.0984	0.000587915
0.0985	0.000587859
0.0986	0.000587803
0.0987	0.000587748
0.0988	0.000587693
0.0989	0.000587637
0.099	0.000587582
0.0991	0.000587527
0.0992	0.000587472
0.0993	0.000587418
0.0994	0.000587363
0.0995	0.000587309
0.0996	0.000587254
0.0997	0.0005872
0.0998	0.000587146
0.0999	0.000587092
0.1	0.000587038
0.1001	0.000586984
0.1002	0.00058693
0.1003	0.000586876
0.1004	0.000586823
0.1005	0.000586769
0.1006	0.000586716
0.1007	0.000586663
0.1008	0.00058661
0.1009	0.000586557
0.101	0.000586504
0.1011	0.000586451
0.1012	0.000586399
0.1013	0.000586346
0.1014	0.000586294
0.1015	0.000586241
0.1016	0.000586189
0.1017	0.000586137
0.1018	0.000586085
0.1019	0.000586033
0.102	0.000585981
0.1021	0.00058593
0.1022	0.000585878
0.1023	0.000585827
0.1024	0.000585775
0.1025	0.000585724
0.1026	0.000585673
0.1027	0.000585622
0.1028	0.000585571
0.1029	0.00058552
0.103	0.000585469
0.1031	0.000585419
0.1032	0.000585368
0.1033	0.000585318
0.1034	0.000585268
0.1035	0.000585217
0.1036	0.000585167
0.1037	0.000585117
0.1038	0.000585067
0.1039	0.000585018
0.104	0.000584968
0.1041	0.000584918
0.1042	0.000584869
0.1043	0.00058482
0.1044	0.00058477
0.1045	0.000584721
0.1046	0.000584672
0.1047	0.000584623
0.1048	0.000584574
0.1049	0.000584526
0.105	0.000584477
0.1051	0.000584428
0.1052	0.00058438
0.1053	0.000584331
0.1054	0.000584283
0.1055	0.000584235
0.1056	0.000584187
0.1057	0.000584139
0.1058	0.000584091
0.1059	0.000584043
0.106	0.000583996
0.1061	0.000583948
0.1062	0.000583901
0.1063	0.000583853
0.1064	0.000583806
0.1065	0.000583759
0.1066	0.000583712
0.1067	0.000583665
0.1068	0.000583618
0.1069	0.000583571
0.107	0.000583524
0.1071	0.000583478
0.1072	0.000583431
0.1073	0.000583385
0.1074	0.000583339
0.1075	0.000583292
0.1076	0.000583246
0.1077	0.0005832
0.1078	0.000583154
0.1079	0.000583109
0.108	0.000583063
0.1081	0.000583017
0.1082	0.000582972
0.1083	0.000582926
0.1084	0.000582881
0.1085	0.000582836
0.1086	0.00058279
0.1087	0.000582745
0.1088	0.0005827
0.1089	0.000582656
0.109	0.000582611
0.1091	0.000582566
0.1092	0.000582521
0.1093	0.000582477
0.1094	0.000582432
0.1095	0.000582388
0.1096	0.000582344
0.1097	0.0005823
0.1098	0.000582256
0.1099	0.000582212
0.11	0.000582168
0.1101	0.000582124
0.1102	0.00058208
0.1103	0.000582037
0.1104	0.000581993
0.1105	0.00058195
0.1106	0.000581906
0.1107	0.000581863
0.1108	0.00058182
0.1109	0.000581777
0.111	0.000581734
0.1111	0.000581691
0.1112	0.000581648
0.1113	0.000581606
0.1114	0.000581563
0.1115	0.00058152
0.1116	0.000581478
0.1117	0.000581436
0.1118	0.000581393
0.1119	0.000581351
0.112	0.000581309
0.1121	0.000581267
0.1122	0.000581225
0.1123	0.000581183
0.1124	0.000581141
0.1125	0.0005811
0.1126	0.000581058
0.1127	0.000581017
0.1128	0.000580975
0.1129	0.000580934
0.113	0.000580893
0.1131	0.000580851
0.1132	0.00058081
0.1133	0.000580769
0.1134	0.000580729
0.1135	0.000580688
0.1136	0.000580647
0.1137	0.000580606
0.1138	0.000580566
0.1139	0.000580525
0.114	0.000580485
0.1141	0.000580445
0.1142	0.000580404
0.1143	0.000580364
0.1144	0.000580324
0.1145	0.000580284
0.1146	0.000580244
0.1147	0.000580204
0.1148	0.000580165
0.1149	0.000580125
0.115	0.000580085
0.1151	0.000580046
0.1152	0.000580006
0.1153	0.000579967
0.1154	0.000579928
0.1155	0.000579889
0.1156	0.00057985
0.1157	0.000579811
0.1158	0.000579772
0.1159	0.000579733
0.116	0.000579694
0.1161	0.000579655
0.1162	0.000579617
0.1163	0.000579578
0.1164	0.00057954
0.1165	0.000579501
0.1166	0.000579463
0.1167	0.000579425
0.1168	0.000579387
0.1169	0.000579349
0.117	0.000579311
0.1171	0.000579273
0.1172	0.000579235
0.1173	0.000579197
0.1174	0.00057916
0.1175	0.000579122
0.1176	0.000579084
0.1177	0.000579047
0.1178	0.00057901
0.1179	0.000578972
0.118	0.000578935
0.1181	0.000578898
0.1182	0.000578861
0.1183	0.000578824
0.1184	0.000578787
0.1185	0.00057875
0.1186	0.000578714
0.1187	0.000578677
0.1188	0.00057864
0.1189	0.000578604
0.119	0.000578567
0.1191	0.000578531
0.1192	0.000578495
0.1193	0.000578458
0.1194	0.000578422
0.1195	0.000578386
0.1196	0.00057835
0.1197	0.000578314
0.1198	0.000578278
0.1199	0.000578243
0.12	0.000578207
0.1201	0.000578171
0.1202	0.000578136
0.1203	0.0005781
0.1204	0.000578065
0.1205	0.00057803
0.1206	0.000577994
0.1207	0.000577959
0.1208	0.000577924
0.1209	0.000577889
0.121	0.000577854
0.1211	0.000577819
0.1212	0.000577784
0.1213	0.000577749
0.1214	0.000577715
0.1215	0.00057768
0.1216	0.000577646
0.1217	0.000577611
0.1218	0.000577577
0.1219	0.000577542
0.122	0.000577508
0.1221	0.000577474
0.1222	0.00057744
0.1223	0.000577406
0.1224	0.000577372
0.1225	0.000577338
0.1226	0.000577304
0.1227	0.00057727
0.1228	0.000577236
0.1229	0.000577203
0.123	0.000577169
0.1231	0.000577136
0.1232	0.000577102
0.1233	0.000577069
0.1234	0.000577036
0.1235	0.000577002
0.1236	0.000576969
0.1237	0.000576936
0.1238	0.000576903
0.1239	0.00057687
0.124	0.000576837
0.1241	0.000576805
0.1242	0.000576772
0.1243	0.000576739
0.1244	0.000576706
0.1245	0.000576674
0.1246	0.000576641
0.1247	0.000576609
0.1248	0.000576577
0.1249	0.000576544
0.125	0.000576512
0.1251	0.00057648
0.1252	0.000576448
0.1253	0.000576416
0.1254	0.000576384
0.1255	0.000576352
0.1256	0.00057632
0.1257	0.000576288
0.1258	0.000576257
0.1259	0.000576225
0.126	0.000576194
0.1261	0.000576162
0.1262	0.000576131
0.1263	0.000576099
0.1264	0.000576068
0.1265	0.000576037
0.1266	0.000576006
0.1267	0.000575974
0.1268	0.000575943
0.1269	0.000575912
0.127	0.000575881
0.1271	0.000575851
0.1272	0.00057582
0.1273	0.000575789
0.1274	0.000575758
0.1275	0.000575728
0.1276	0.000575697
0.1277	0.000575667
0.1278	0.000575636
0.1279	0.000575606
0.128	0.000575576
0.1281	0.000575545
0.1282	0.000575515
0.1283	0.000575485
0.1284	0.000575455
0.1285	0.000575425
0.1286	0.000575395
0.1287	0.000575365
0.1288	0.000575336
0.1289	0.000575306
0.129	0.000575276
0.1291	0.000575246
0.1292	0.000575217
0.1293	0.000575187
0.1294	0.000575158
0.1295	0.000575129
0.1296	0.000575099
0.1297	0.00057507
0.1298	0.000575041
0.1299	0.000575012
0.13	0.000574983
0.1301	0.000574954
0.1302	0.000574925
0.1303	0.000574896
0.1304	0.000574867
0.1305	0.000574838
0.1306	0.000574809
0.1307	0.000574781
0.1308	0.000574752
0.1309	0.000574724
0.131	0.000574695
0.1311	0.000574667
0.1312	0.000574638
0.1313	0.00057461
0.1314	0.000574582
0.1315	0.000574553
0.1316	0.000574525
0.1317	0.000574497
0.1318	0.000574469
0.1319	0.000574441
0.132	0.000574413
0.1321	0.000574385
0.1322	0.000574358
0.1323	0.00057433
0.1324	0.000574302
0.1325	0.000574275
0.1326	0.000574247
0.1327	0.00057422
0.1328	0.000574192
0.1329	0.000574165
0.133	0.000574137
0.1331	0.00057411
0.1332	0.000574083
0.1333	0.000574056
0.1334	0.000574028
0.1335	0.000574001
0.1336	0.000573974
0.1337	0.000573947
0.1338	0.000573921
0.1339	0.000573894
0.134	0.000573867
0.1341	0.00057384
0.1342	0.000573813
0.1343	0.000573787
0.1344	0.00057376
0.1345	0.000573734
0.1346	0.000573707
0.1347	0.000573681
0.1348	0.000573654
0.1349	0.000573628
0.135	0.000573602
0.1351	0.000573576
0.1352	0.00057355
0.1353	0.000573523
0.1354	0.000573497
0.1355	0.000573471
0.1356	0.000573446
0.1357	0.00057342
0.1358	0.000573394
0.1359	0.000573368
0.136	0.000573342
0.1361	0.000573317
0.1362	0.000573291
0.1363	0.000573265
0.1364	0.00057324
0.1365	0.000573215
0.1366	0.000573189
0.1367	0.000573164
0.1368	0.000573138
0.1369	0.000573113
0.137	0.000573088
0.1371	0.000573063
0.1372	0.000573038
0.1373	0.000573013
0.1374	0.000572988
0.1375	0.000572963
0.1376	0.000572938
0.1377	0.000572913
0.1378	0.000572888
0.1379	0.000572863
0.138	0.000572839
0.1381	0.000572814
0.1382	0.00057279
0.1383	0.000572765
0.1384	0.00057274
0.1385	0.000572716
0.1386	0.000572692
0.1387	0.000572667
0.1388	0.000572643
0.1389	0.000572619
0.139	0.000572595
0.1391	0.00057257
0.1392	0.000572546
0.1393	0.000572522
0.1394	0.000572498
0.1395	0.000572474
0.1396	0.00057245
0.1397	0.000572427
0.1398	0.000572403
0.1399	0.000572379
0.14	0.000572355
0.1401	0.000572332
0.1402	0.000572308
0.1403	0.000572284
0.1404	0.000572261
0.1405	0.000572238
0.1406	0.000572214
0.1407	0.000572191
0.1408	0.000572167
0.1409	0.000572144
0.141	0.000572121
0.1411	0.000572098
0.1412	0.000572075
0.1413	0.000572052
0.1414	0.000572028
0.1415	0.000572005
0.1416	0.000571983
0.1417	0.00057196
0.1418	0.000571937
0.1419	0.000571914
0.142	0.000571891
0.1421	0.000571868
0.1422	0.000571846
0.1423	0.000571823
0.1424	0.000571801
0.1425	0.000571778
0.1426	0.000571756
0.1427	0.000571733
0.1428	0.000571711
0.1429	0.000571688
0.143	0.000571666
0.1431	0.000571644
0.1432	0.000571622
0.1433	0.0005716
0.1434	0.000571577
0.1435	0.000571555
0.1436	0.000571533
0.1437	0.000571511
0.1438	0.000571489
0.1439	0.000571467
0.144	0.000571446
0.1441	0.000571424
0.1442	0.000571402
0.1443	0.00057138
0.1444	0.000571359
0.1445	0.000571337
0.1446	0.000571315
0.1447	0.000571294
0.1448	0.000571272
0.1449	0.000571251
0.145	0.00057123
0.1451	0.000571208
0.1452	0.000571187
0.1453	0.000571166
0.1454	0.000571144
0.1455	0.000571123
0.1456	0.000571102
0.1457	0.000571081
0.1458	0.00057106
0.1459	0.000571039
0.146	0.000571018
0.1461	0.000570997
0.1462	0.000570976
0.1463	0.000570955
0.1464	0.000570934
0.1465	0.000570914
0.1466	0.000570893
0.1467	0.000570872
0.1468	0.000570852
0.1469	0.000570831
0.147	0.00057081
0.1471	0.00057079
0.1472	0.000570769
0.1473	0.000570749
0.1474	0.000570729
0.1475	0.000570708
0.1476	0.000570688
0.1477	0.000570668
0.1478	0.000570647
0.1479	0.000570627
0.148	0.000570607
0.1481	0.000570587
0.1482	0.000570567
0.1483	0.000570547
0.1484	0.000570527
0.1485	0.000570507
0.1486	0.000570487
0.1487	0.000570467
0.1488	0.000570447
0.1489	0.000570428
0.149	0.000570408
0.1491	0.000570388
0.1492	0.000570369
0.1493	0.000570349
0.1494	0.000570329
0.1495	0.00057031
0.1496	0.00057029
0.1497	0.000570271
0.1498	0.000570251
0.1499	0.000570232
0.15	0.000570213
0.1501	0.000570193
0.1502	0.000570174
0.1503	0.000570155
0.1504	0.000570136
0.1505	0.000570117
0.1506	0.000570097
0.1507	0.000570078
0.1508	0.000570059
0.1509	0.00057004
0.151	0.000570021
0.1511	0.000570003
0.1512	0.000569984
0.1513	0.000569965
0.1514	0.000569946
0.1515	0.000569927
0.1516	0.000569909
0.1517	0.00056989
0.1518	0.000569871
0.1519	0.000569853
0.152	0.000569834
0.1521	0.000569815
0.1522	0.000569797
0.1523	0.000569779
0.1524	0.00056976
0.1525	0.000569742
0.1526	0.000569723
0.1527	0.000569705
0.1528	0.000569687
0.1529	0.000569669
0.153	0.00056965
0.1531	0.000569632
0.1532	0.000569614
0.1533	0.000569596
0.1534	0.000569578
0.1535	0.00056956
0.1536	0.000569542
0.1537	0.000569524
0.1538	0.000569506
0.1539	0.000569488
0.154	0.00056947
0.1541	0.000569453
0.1542	0.000569435
0.1543	0.000569417
0.1544	0.000569399
0.1545	0.000569382
0.1546	0.000569364
0.1547	0.000569347
0.1548	0.000569329
0.1549	0.000569312
0.155	0.000569294
0.1551	0.000569277
0.1552	0.000569259
0.1553	0.000569242
0.1554	0.000569225
0.1555	0.000569207
0.1556	0.00056919
0.1557	0.000569173
0.1558	0.000569156
0.1559	0.000569138
0.156	0.000569121
0.1561	0.000569104
0.1562	0.000569087
0.1563	0.00056907
0.1564	0.000569053
0.1565	0.000569036
0.1566	0.000569019
0.1567	0.000569002
0.1568	0.000568986
0.1569	0.000568969
0.157	0.000568952
0.1571	0.000568935
0.1572	0.000568918
0.1573	0.000568902
0.1574	0.000568885
0.1575	0.000568869
0.1576	0.000568852
0.1577	0.000568835
0.1578	0.000568819
0.1579	0.000568802
0.158	0.000568786
0.1581	0.00056877
0.1582	0.000568753
0.1583	0.000568737
0.1584	0.000568721
0.1585	0.000568704
0.1586	0.000568688
0.1587	0.000568672
0.1588	0.000568656
0.1589	0.00056864
0.159	0.000568623
0.1591	0.000568607
0.1592	0.000568591
0.1593	0.000568575
0.1594	0.000568559
0.1595	0.000568543
0.1596	0.000568527
0.1597	0.000568512
0.1598	0.000568496
0.1599	0.00056848
0.16	0.000568464
0.1601	0.000568448
0.1602	0.000568433
0.1603	0.000568417
0.1604	0.000568401
0.1605	0.000568386
0.1606	0.00056837
0.1607	0.000568354
0.1608	0.000568339
0.1609	0.000568323
0.161	0.000568308
0.1611	0.000568292
0.1612	0.000568277
0.1613	0.000568262
0.1614	0.000568246
0.1615	0.000568231
0.1616	0.000568216
0.1617	0.0005682
0.1618	0.000568185
0.1619	0.00056817
0.162	0.000568155
0.1621	0.00056814
0.1622	0.000568125
0.1623	0.00056811
0.1624	0.000568095
0.1625	0.00056808
0.1626	0.000568065
0.1627	0.00056805
0.1628	0.000568035
0.1629	0.00056802
0.163	0.000568005
0.1631	0.00056799
0.1632	0.000567975
0.1633	0.000567961
0.1634	0.000567946
0.1635	0.000567931
0.1636	0.000567916
0.1637	0.000567902
0.1638	0.000567887
0.1639	0.000567873
0.164	0.000567858
0.1641	0.000567843
0.1642	0.000567829
0.1643	0.000567814
0.1644	0.0005678
0.1645	0.000567786
0.1646	0.000567771
0.1647	0.000567757
0.1648	0.000567743
0.1649	0.000567728
0.165	0.000567714
0.1651	0.0005677
0.1652	0.000567686
0.1653	0.000567671
0.1654	0.000567657
0.1655	0.000567643
0.1656	0.000567629
0.1657	0.000567615
0.1658	0.000567601
0.1659	0.000567587
0.166	0.000567573
0.1661	0.000567559
0.1662	0.000567545
0.1663	0.000567531
0.1664	0.000567517
0.1665	0.000567503
0.1666	0.00056749
0.1667	0.000567476
0.1668	0.000567462
0.1669	0.000567448
0.167	0.000567435
0.1671	0.000567421
0.1672	0.000567407
0.1673	0.000567394
0.1674	0.00056738
0.1675	0.000567366
0.1676	0.000567353
0.1677	0.000567339
0.1678	0.000567326
0.1679	0.000567313
0.168	0.000567299
0.1681	0.000567286
0.1682	0.000567272
0.1683	0.000567259
0.1684	0.000567246
0.1685	0.000567232
0.1686	0.000567219
0.1687	0.000567206
0.1688	0.000567193
0.1689	0.000567179
0.169	0.000567166
0.1691	0.000567153
0.1692	0.00056714
0.1693	0.000567127
0.1694	0.000567114
0.1695	0.000567101
0.1696	0.000567088
0.1697	0.000567075
0.1698	0.000567062
0.1699	0.000567049
0.17	0.000567036
0.1701	0.000567023
0.1702	0.00056701
0.1703	0.000566998
0.1704	0.000566985
0.1705	0.000566972
0.1706	0.000566959
0.1707	0.000566947
0.1708	0.000566934
0.1709	0.000566921
0.171	0.000566909
0.1711	0.000566896
0.1712	0.000566883
0.1713	0.000566871
0.1714	0.000566858
0.1715	0.000566846
0.1716	0.000566833
0.1717	0.000566821
0.1718	0.000566808
0.1719	0.000566796
0.172	0.000566784
0.1721	0.000566771
0.1722	0.000566759
0.1723	0.000566747
0.1724	0.000566734
0.1725	0.000566722
0.1726	0.00056671
0.1727	0.000566698
0.1728	0.000566685
0.1729	0.000566673
0.173	0.000566661
0.1731	0.000566649
0.1732	0.000566637
0.1733	0.000566625
0.1734	0.000566613
0.1735	0.000566601
0.1736	0.000566589
0.1737	0.000566577
0.1738	0.000566565
0.1739	0.000566553
0.174	0.000566541
0.1741	0.000566529
0.1742	0.000566517
0.1743	0.000566505
0.1744	0.000566494
0.1745	0.000566482
0.1746	0.00056647
0.1747	0.000566458
0.1748	0.000566447
0.1749	0.000566435
0.175	0.000566423
0.1751	0.000566412
0.1752	0.0005664
0.1753	0.000566389
0.1754	0.000566377
0.1755	0.000566365
0.1756	0.000566354
0.1757	0.000566342
0.1758	0.000566331
0.1759	0.00056632
0.176	0.000566308
0.1761	0.000566297
0.1762	0.000566285
0.1763	0.000566274
0.1764	0.000566263
0.1765	0.000566251
0.1766	0.00056624
0.1767	0.000566229
0.1768	0.000566218
0.1769	0.000566206
0.177	0.000566195
0.1771	0.000566184
0.1772	0.000566173
0.1773	0.000566162
0.1774	0.000566151
0.1775	0.000566139
0.1776	0.000566128
0.1777	0.000566117
0.1778	0.000566106
0.1779	0.000566095
0.178	0.000566084
0.1781	0.000566073
0.1782	0.000566062
0.1783	0.000566052
0.1784	0.000566041
0.1785	0.00056603
0.1786	0.000566019
0.1787	0.000566008
0.1788	0.000565997
0.1789	0.000565987
0.179	0.000565976
0.1791	0.000565965
0.1792	0.000565954
0.1793	0.000565944
0.1794	0.000565933
0.1795	0.000565922
0.1796	0.000565912
0.1797	0.000565901
0.1798	0.000565891
0.1799	0.00056588
0.18	0.000565869
0.1801	0.000565859
0.1802	0.000565848
0.1803	0.000565838
0.1804	0.000565828
0.1805	0.000565817
0.1806	0.000565807
0.1807	0.000565796
0.1808	0.000565786
0.1809	0.000565776
0.181	0.000565765
0.1811	0.000565755
0.1812	0.000565745
0.1813	0.000565734
0.1814	0.000565724
0.1815	0.000565714
0.1816	0.000565704
0.1817	0.000565694
0.1818	0.000565683
0.1819	0.000565673
0.182	0.000565663
0.1821	0.000565653
0.1822	0.000565643
0.1823	0.000565633
0.1824	0.000565623
0.1825	0.000565613
0.1826	0.000565603
0.1827	0.000565593
0.1828	0.000565583
0.1829	0.000565573
0.183	0.000565563
0.1831	0.000565553
0.1832	0.000565543
0.1833	0.000565533
0.1834	0.000565524
0.1835	0.000565514
0.1836	0.000565504
0.1837	0.000565494
0.1838	0.000565484
0.1839	0.000565475
0.184	0.000565465
0.1841	0.000565455
0.1842	0.000565446
0.1843	0.000565436
0.1844	0.000565426
0.1845	0.000565417
0.1846	0.000565407
0.1847	0.000565397
0.1848	0.000565388
0.1849	0.000565378
0.185	0.000565369
0.1851	0.000565359
0.1852	0.00056535
0.1853	0.00056534
0.1854	0.000565331
0.1855	0.000565321
0.1856	0.000565312
0.1857	0.000565303
0.1858	0.000565293
0.1859	0.000565284
0.186	0.000565275
0.1861	0.000565265
0.1862	0.000565256
0.1863	0.000565247
0.1864	0.000565237
0.1865	0.000565228
0.1866	0.000565219
0.1867	0.00056521
0.1868	0.0005652
0.1869	0.000565191
0.187	0.000565182
0.1871	0.000565173
0.1872	0.000565164
0.1873	0.000565155
0.1874	0.000565146
0.1875	0.000565137
0.1876	0.000565128
0.1877	0.000565119
0.1878	0.00056511
0.1879	0.000565101
0.188	0.000565092
0.1881	0.000565083
0.1882	0.000565074
0.1883	0.000565065
0.1884	0.000565056
0.1885	0.000565047
0.1886	0.000565038
0.1887	0.000565029
0.1888	0.000565021
0.1889	0.000565012
0.189	0.000565003
0.1891	0.000564994
0.1892	0.000564985
0.1893	0.000564977
0.1894	0.000564968
0.1895	0.000564959
0.1896	0.000564951
0.1897	0.000564942
0.1898	0.000564933
0.1899	0.000564925
0.19	0.000564916
0.1901	0.000564907
0.1902	0.000564899
0.1903	0.00056489
0.1904	0.000564882
0.1905	0.000564873
0.1906	0.000564865
0.1907	0.000564856
0.1908	0.000564848
0.1909	0.000564839
0.191	0.000564831
0.1911	0.000564822
0.1912	0.000564814
0.1913	0.000564806
0.1914	0.000564797
0.1915	0.000564789
0.1916	0.00056478
0.1917	0.000564772
0.1918	0.000564764
0.1919	0.000564756
0.192	0.000564747
0.1921	0.000564739
0.1922	0.000564731
0.1923	0.000564723
0.1924	0.000564714
0.1925	0.000564706
0.1926	0.000564698
0.1927	0.00056469
0.1928	0.000564682
0.1929	0.000564674
0.193	0.000564665
0.1931	0.000564657
0.1932	0.000564649
0.1933	0.000564641
0.1934	0.000564633
0.1935	0.000564625
0.1936	0.000564617
0.1937	0.000564609
0.1938	0.000564601
0.1939	0.000564593
0.194	0.000564585
0.1941	0.000564577
0.1942	0.000564569
0.1943	0.000564561
0.1944	0.000564554
0.1945	0.000564546
0.1946	0.000564538
0.1947	0.00056453
0.1948	0.000564522
0.1949	0.000564514
0.195	0.000564507
0.1951	0.000564499
0.1952	0.000564491
0.1953	0.000564483
0.1954	0.000564476
0.1955	0.000564468
0.1956	0.00056446
0.1957	0.000564453
0.1958	0.000564445
0.1959	0.000564437
0.196	0.00056443
0.1961	0.000564422
0.1962	0.000564414
0.1963	0.000564407
0.1964	0.000564399
0.1965	0.000564392
0.1966	0.000564384
0.1967	0.000564377
0.1968	0.000564369
0.1969	0.000564362
0.197	0.000564354
0.1971	0.000564347
0.1972	0.000564339
0.1973	0.000564332
0.1974	0.000564324
0.1975	0.000564317
0.1976	0.000564309
0.1977	0.000564302
0.1978	0.000564295
0.1979	0.000564287
0.198	0.00056428
0.1981	0.000564273
0.1982	0.000564265
0.1983	0.000564258
0.1984	0.000564251
0.1985	0.000564244
0.1986	0.000564236
0.1987	0.000564229
0.1988	0.000564222
0.1989	0.000564215
0.199	0.000564208
0.1991	0.0005642
0.1992	0.000564193
0.1993	0.000564186
0.1994	0.000564179
0.1995	0.000564172
0.1996	0.000564165
0.1997	0.000564158
0.1998	0.000564151
0.1999	0.000564143
0.2	0.000564136
[truncated: 38,000 more rows]
