# Supplementary material for: A circular model for song motor control in Serinus canaria
Source: Front Comput Neurosci. 2015 Apr 7;9:41. doi: 10.3389/fncom.2015.00041 (PMC4387923; doi:10.3389/fncom.2015.00041)
Supplement: Supplementary file 1 [file DataSheet1.ZIP › Circular_supplementary/pressure.dat]

0.000199785	0.0820596
0.00039957	0.0844427
0.000599355	0.0903364
0.00079914	0.0924948
0.000998925	0.0972651
0.00119871	0.0995095
0.0013985	0.103523
0.00159828	0.105662
0.00179807	0.109132
0.00199785	0.11109
0.00219764	0.11411
0.00239742	0.11588
0.00259721	0.118518
0.00279699	0.120096
0.00299678	0.122431
0.00319656	0.12383
0.00339635	0.125904
0.00359613	0.127156
0.00379592	0.128978
0.0039957	0.13007
0.00419549	0.131702
0.00439527	0.13265
0.00459506	0.134069
0.00479484	0.134906
0.00499463	0.136183
0.00519441	0.136899
0.0053942	0.138049
0.00559398	0.138682
0.00579377	0.139686
0.00599355	0.140225
0.00619334	0.141132
0.00639312	0.141574
0.00659291	0.142373
0.00679269	0.142755
0.00699248	0.143463
0.00719226	0.143778
0.00739205	0.144431
0.00759183	0.1447
0.00779162	0.14526
0.0079914	0.145487
0.00819119	0.145986
0.00839097	0.146147
0.00859076	0.146592
0.00879054	0.146715
0.00899033	0.147105
0.00919011	0.147211
0.0093899	0.14758
0.00958968	0.147644
0.00978947	0.147958
0.00998925	0.148015
0.010189	0.148288
0.0103888	0.148294
0.0105886	0.148536
0.0107884	0.148529
0.0109882	0.148735
0.011188	0.148722
0.0113877	0.148926
0.0115875	0.148888
0.0117873	0.149064
0.0119871	0.149018
0.0121869	0.149155
0.0123867	0.149092
0.0125865	0.149218
0.0127862	0.14914
0.012986	0.149254
0.0131858	0.14918
0.0133856	0.149291
0.0135854	0.149199
0.0137852	0.149295
0.013985	0.149198
0.0141847	0.149266
0.0143845	0.149165
0.0145843	0.149222
0.0147841	0.149116
0.0149839	0.14918
0.0151837	0.149086
0.0153834	0.149136
0.0155832	0.149035
0.015783	0.149088
0.0159828	0.148971
0.0161826	0.149006
0.0163824	0.148895
0.0165822	0.14892
0.0167819	0.148795
0.0169817	0.148839
0.0171815	0.148737
0.0173813	0.148768
0.0175811	0.148669
0.0177809	0.148701
0.0179807	0.148569
0.0181804	0.148596
0.0183802	0.148489
0.01858	0.148495
0.0187798	0.148385
0.0189796	0.148429
0.0191794	0.148319
0.0193791	0.148352
0.0195789	0.148264
0.0197787	0.148277
0.0199785	0.148167
0.0201783	0.148186
0.0203781	0.148077
0.0205779	0.148097
0.0207776	0.148004
0.0209774	0.148028
0.0211772	0.147936
0.021377	0.147966
0.0215768	0.147883
0.0217766	0.147901
0.0219764	0.147803
0.0221761	0.14783
0.0223759	0.147728
0.0225757	0.147748
0.0227755	0.147666
0.0229753	0.147707
0.0231751	0.147613
0.0233748	0.147652
0.0235746	0.147572
0.0237744	0.147593
0.0239742	0.147523
0.024174	0.147536
0.0243738	0.147454
0.0245736	0.147484
0.0247733	0.147421
0.0249731	0.147458
0.0251729	0.147389
0.0253727	0.14744
0.0255725	0.147371
0.0257723	0.147405
0.0259721	0.147341
0.0261718	0.147369
0.0263716	0.147298
0.0265714	0.147339
0.0267712	0.14729
0.026971	0.147325
0.0271708	0.147283
0.0273705	0.147333
0.0275703	0.147276
0.0277701	0.147316
0.0279699	0.147268
0.0281697	0.147298
0.0283695	0.147239
0.0285693	0.147293
0.028769	0.147255
0.0289688	0.147298
0.0291686	0.147276
0.0293684	0.147314
0.0295682	0.147273
0.029768	0.147314
0.0299678	0.147277
0.0301675	0.147309
0.0303673	0.147273
0.0305671	0.147323
0.0307669	0.147288
0.0309667	0.147335
0.0311665	0.147319
0.0313662	0.147368
0.031566	0.147334
0.0317658	0.147376
0.0319656	0.147337
0.0321654	0.147371
0.0323652	0.147346
0.032565	0.147399
0.0327647	0.147377
0.0329645	0.147433
0.0331643	0.147418
0.0333641	0.147463
0.0335639	0.147431
0.0337637	0.147487
0.0339635	0.147449
0.0341632	0.147489
0.034363	0.147469
0.0345628	0.147523
0.0347626	0.1475
0.0349624	0.147556
0.0351622	0.147542
0.0353619	0.147582
0.0355617	0.147556
0.0357615	0.147606
0.0359613	0.147569
0.0361611	0.147616
0.0363609	0.147596
0.0365607	0.147639
0.0367604	0.147615
0.0369602	0.147674
0.03716	0.147647
0.0373598	0.147699
0.0375596	0.147676
0.0377594	0.147708
0.0379592	0.147673
0.0381589	0.147717
0.0383587	0.147702
0.0385585	0.147741
0.0387583	0.147731
0.0389581	0.14778
0.0391579	0.147752
0.0393576	0.147795
0.0395574	0.147768
0.0397572	0.147797
0.039957	0.147764
0.0401568	0.147808
0.0403566	0.147782
0.0405564	0.147815
0.0407561	0.147807
0.0409559	0.147837
0.0411557	0.147811
0.0413555	0.147853
0.0415553	0.147817
0.0417551	0.147837
0.0419549	0.147803
0.0421546	0.147834
0.0423544	0.1478
0.0425542	0.147828
0.042754	0.147819
0.0429538	0.147841
0.0431536	0.14781
0.0433533	0.14784
0.0435531	0.147806
0.0437529	0.147816
0.0439527	0.147782
0.0441525	0.147804
0.0443523	0.147766
0.0445521	0.147796
0.0447518	0.147766
0.0449516	0.147782
0.0451514	0.147747
0.0453512	0.147762
0.045551	0.147717
0.0457508	0.147724
0.0459506	0.147683
0.0461503	0.14769
0.0463501	0.147645
0.0465499	0.147675
0.0467497	0.147635
0.0469495	0.14764
0.0471493	0.147606
0.047349	0.147603
0.0475488	0.147553
0.0477486	0.147554
0.0479484	0.147503
0.0481482	0.147497
0.048348	0.147457
0.0485478	0.147463
0.0487475	0.147413
0.0489473	0.14742
0.0491471	0.147375
0.0493469	0.147367
0.0495467	0.147308
0.0497465	0.147305
0.0499463	0.147242
0.050146	0.147237
0.0503458	0.147197
0.0505456	0.147204
0.0507454	0.147145
0.0509452	0.147142
0.051145	0.147101
0.0513447	0.147083
0.0515445	0.147027
0.0517443	0.147008
0.0519441	0.146949
0.0521439	0.146941
0.0523437	0.146903
0.0525435	0.146891
0.0527432	0.146848
0.052943	0.146841
0.0531428	0.146785
0.0533426	0.146765
0.0535424	0.146705
0.0537422	0.146685
0.053942	0.146619
0.0541417	0.146614
0.0543415	0.146555
0.0545413	0.146542
0.0547411	0.146478
0.0549409	0.146476
0.0551407	0.146407
0.0553404	0.146383
0.0555402	0.146326
0.05574	0.14629
0.0559398	0.146217
0.0561396	0.146214
0.0563394	0.146158
0.0565392	0.146138
0.0567389	0.146101
0.0569387	0.146073
0.0571385	0.146006
0.0573383	0.145988
0.0575381	0.145925
0.0577379	0.1459
0.0579377	0.145843
0.0581374	0.145843
0.0583372	0.145795
0.058537	0.145776
0.0587368	0.145734
0.0589366	0.145721
0.0591364	0.145655
0.0593361	0.14564
0.0595359	0.145577
0.0597357	0.145553
0.0599355	0.14551
0.0601353	0.145505
0.0603351	0.145448
0.0605349	0.145451
0.0607346	0.1454
0.0609344	0.145385
0.0611342	0.145322
0.061334	0.145316
0.0615338	0.145255
0.0617336	0.14524
0.0619334	0.145206
0.0621331	0.1452
0.0623329	0.145153
0.0625327	0.145156
0.0627325	0.145114
0.0629323	0.1451
0.0631321	0.145064
0.0633318	0.145045
0.0635316	0.144996
0.0637314	0.144992
0.0639312	0.144963
0.064131	0.14496
0.0643308	0.14493
0.0645306	0.144933
0.0647303	0.144893
0.0649301	0.144889
0.0651299	0.144852
0.0653297	0.144847
0.0655295	0.144801
0.0657293	0.144806
0.0659291	0.144778
0.0661288	0.144777
0.0663286	0.144752
0.0665284	0.144767
0.0667282	0.144727
0.066928	0.144724
0.0671278	0.144687
0.0673275	0.14468
0.0675273	0.144634
0.0677271	0.144648
0.0679269	0.144621
0.0681267	0.144616
0.0683265	0.144599
0.0685263	0.144605
0.068726	0.144565
0.0689258	0.144566
0.0691256	0.144529
0.0693254	0.144521
0.0695252	0.144482
0.069725	0.144494
0.0699248	0.144463
0.0701245	0.144473
0.0703243	0.144451
0.0705241	0.144459
0.0707239	0.144427
0.0709237	0.144434
0.0711235	0.144396
0.0713232	0.144394
0.071523	0.14437
0.0717228	0.144388
0.0719226	0.144356
0.0721224	0.144375
0.0723222	0.14437
0.072522	0.144372
0.0727217	0.144352
0.0729215	0.144365
0.0731213	0.144326
0.0733211	0.144341
0.0735209	0.144325
0.0737207	0.144341
0.0739205	0.144326
0.0741202	0.144349
0.07432	0.144341
0.0745198	0.144347
0.0747196	0.144331
0.0749194	0.144344
0.0751192	0.144321
0.0753189	0.144337
0.0755187	0.144326
0.0757185	0.14434
0.0759183	0.144336
0.0761181	0.144366
0.0763179	0.144355
0.0765177	0.144368
0.0767174	0.144355
0.0769172	0.144362
0.077117	0.144347
0.0773168	0.144367
0.0775166	0.144356
0.0777164	0.144371
0.0779162	0.144364
0.0781159	0.1444
0.0783157	0.144384
0.0785155	0.144404
0.0787153	0.144389
0.0789151	0.144402
0.0791149	0.144386
0.0793146	0.144408
0.0795144	0.144392
0.0797142	0.144417
0.079914	0.144419
0.0801138	0.144433
0.0803136	0.144425
0.0805134	0.144449
0.0807131	0.144438
0.0809129	0.144433
0.0811127	0.14442
0.0813125	0.144441
0.0815123	0.144426
0.0817121	0.144449
0.0819119	0.144443
0.0821116	0.144461
0.0823114	0.144445
0.0825112	0.144461
0.082711	0.144437
0.0829108	0.144444
0.0831106	0.144432
0.0833103	0.144446
0.0835101	0.144427
0.0837099	0.144454
0.0839097	0.144443
0.0841095	0.144456
0.0843093	0.144441
0.0845091	0.144456
0.0847088	0.14442
0.0849086	0.144431
0.0851084	0.144414
0.0853082	0.14441
0.085508	0.144389
0.0857078	0.144411
0.0859076	0.144393
0.0861073	0.144397
0.0863071	0.144385
0.0865069	0.144382
0.0867067	0.144345
0.0869065	0.144344
0.0871063	0.144318
0.087306	0.144307
0.0875058	0.144282
0.0877056	0.144291
0.0879054	0.144263
0.0881052	0.144255
0.088305	0.144223
0.0885048	0.144194
0.0887045	0.144161
0.0889043	0.144146
0.0891041	0.144096
0.0893039	0.144071
0.0895037	0.144031
0.0897035	0.14402
0.0899033	0.143967
0.090103	0.143948
0.0903028	0.143894
0.0905026	0.143846
0.0907024	0.143792
0.0909022	0.143765
0.091102	0.143689
0.0913017	0.143664
0.0915015	0.143614
0.0917013	0.143586
0.0919011	0.143529
0.0921009	0.14349
0.0923007	0.143427
0.0925005	0.143368
0.0927002	0.143326
0.0929	0.143273
0.0930998	0.143205
0.0932996	0.143169
0.0934994	0.143111
0.0936992	0.143085
0.093899	0.14302
0.0940987	0.142983
0.0942985	0.142913
0.0944983	0.142872
0.0946981	0.14282
0.0948979	0.14277
0.0950977	0.142709
0.0952974	0.142686
0.0954972	0.142632
0.095697	0.142606
0.0958968	0.142553
0.0960966	0.142522
0.0962964	0.142452
0.0964962	0.142417
0.0966959	0.142361
0.0968957	0.14232
0.0970955	0.14227
0.0972953	0.142245
0.0974951	0.142182
0.0976949	0.142157
0.0978947	0.142101
0.0980944	0.142073
0.0982942	0.142001
0.098494	0.141958
0.0986938	0.141883
0.0988936	0.141837
0.0990934	0.141774
0.0992931	0.141735
0.0994929	0.141663
0.0996927	0.141616
0.0998925	0.141547
0.100092	0.14148
0.100292	0.141391
0.100492	0.141328
0.100692	0.141233
0.100891	0.141157
0.101091	0.141088
0.101291	0.14102
0.101491	0.14093
0.101691	0.140866
0.10189	0.140778
0.10209	0.140689
0.10229	0.140603
0.10249	0.140523
0.102689	0.140423
0.102889	0.140353
0.103089	0.140273
0.103289	0.140204
0.103489	0.140121
0.103688	0.140053
0.103888	0.139965
0.104088	0.139894
0.104288	0.139809
0.104488	0.139725
0.104687	0.139634
0.104887	0.139574
0.105087	0.13949
0.105287	0.139427
0.105486	0.139344
0.105686	0.139294
0.105886	0.139191
0.106086	0.139121
0.106286	0.139024
0.106485	0.138952
0.106685	0.138863
0.106885	0.1388
0.107085	0.138717
0.107285	0.138652
0.107484	0.13857
0.107684	0.1385
0.107884	0.138412
0.108084	0.138342
0.108283	0.138239
0.108483	0.138159
0.108683	0.13807
0.108883	0.138009
0.109083	0.137906
0.109282	0.13784
0.109482	0.137752
0.109682	0.137675
0.109882	0.137573
0.110082	0.137498
0.110281	0.137395
0.110481	0.137307
0.110681	0.137222
0.110881	0.137153
0.11108	0.137055
0.11128	0.136998
0.11148	0.136918
0.11168	0.136833
0.11188	0.136745
0.112079	0.136676
0.112279	0.13658
0.112479	0.136504
0.112679	0.136437
0.112879	0.136368
0.113078	0.136292
0.113278	0.136242
0.113478	0.136155
0.113678	0.13609
0.113877	0.13601
0.114077	0.135943
0.114277	0.135856
0.114477	0.135792
0.114677	0.135717
0.114876	0.135669
0.115076	0.135598
0.115276	0.135555
0.115476	0.135489
0.115676	0.135434
0.115875	0.13537
0.116075	0.135301
0.116275	0.135229
0.116475	0.135188
0.116674	0.135131
0.116874	0.135097
0.117074	0.135029
0.117274	0.134997
0.117474	0.134945
0.117673	0.134895
0.117873	0.134833
0.118073	0.134781
0.118273	0.13471
0.118473	0.13467
0.118672	0.134606
0.118872	0.134561
0.119072	0.134509
0.119272	0.134457
0.119471	0.134383
0.119671	0.134341
0.119871	0.134268
0.120071	0.134215
0.120271	0.134145
0.12047	0.134101
0.12067	0.134032
0.12087	0.133987
0.12107	0.133923
0.12127	0.133879
0.121469	0.133809
0.121669	0.133762
0.121869	0.133676
0.122069	0.133618
0.122268	0.133548
0.122468	0.133503
0.122668	0.133428
0.122868	0.133383
0.123068	0.133309
0.123267	0.133242
0.123467	0.133165
0.123667	0.133096
0.123867	0.133007
0.124066	0.13293
0.124266	0.13285
0.124466	0.13277
0.124666	0.132683
0.124866	0.13263
0.125065	0.132535
0.125265	0.132461
0.125465	0.132375
0.125665	0.132294
0.125865	0.132185
0.126064	0.132111
0.126264	0.132015
0.126464	0.131928
0.126664	0.131834
0.126863	0.131753
0.127063	0.131647
0.127263	0.131555
0.127463	0.131448
0.127663	0.131341
0.127862	0.131212
0.128062	0.131116
0.128262	0.130985
0.128462	0.13088
0.128662	0.130764
0.128861	0.130659
0.129061	0.13052
0.129261	0.130415
0.129461	0.130281
0.12966	0.130153
0.12986	0.130017
0.13006	0.129904
0.13026	0.129757
0.13046	0.129642
0.130659	0.129519
0.130859	0.129396
0.131059	0.129256
0.131259	0.129143
0.131459	0.129
0.131658	0.128867
0.131858	0.128732
0.132058	0.128608
0.132258	0.128467
0.132457	0.128353
0.132657	0.128224
0.132857	0.128095
0.133057	0.127957
0.133257	0.127835
0.133456	0.127681
0.133656	0.127546
0.133856	0.127405
0.134056	0.12727
0.134256	0.127117
0.134455	0.127
0.134655	0.12686
0.134855	0.126724
0.135055	0.126586
0.135254	0.126453
0.135454	0.126297
0.135654	0.126163
0.135854	0.126015
0.136054	0.125872
0.136253	0.125725
0.136453	0.1256
0.136653	0.12544
0.136853	0.125301
0.137053	0.125145
0.137252	0.124992
0.137452	0.124811
0.137652	0.12466
0.137852	0.124475
0.138051	0.124309
0.138251	0.124136
0.138451	0.123979
0.138651	0.123789
0.138851	0.123616
0.13905	0.123434
0.13925	0.123244
0.13945	0.123051
0.13965	0.122873
0.13985	0.122662
0.140049	0.122477
0.140249	0.122293
0.140449	0.122117
0.140649	0.121913
0.140848	0.121739
0.141048	0.121534
0.141248	0.121332
0.141448	0.121127
0.141648	0.120937
0.141847	0.120715
0.142047	0.120524
0.142247	0.120332
0.142447	0.120135
0.142646	0.119935
0.142846	0.119765
0.143046	0.119556
0.143246	0.119362
0.143446	0.119167
0.143645	0.118995
0.143845	0.118797
0.144045	0.118637
0.144245	0.118467
0.144445	0.118302
0.144644	0.118142
0.144844	0.117994
0.145044	0.117826
0.145244	0.11768
0.145443	0.117527
0.145643	0.117379
0.145843	0.117231
0.146043	0.117113
0.146243	0.116973
0.146442	0.116858
0.146642	0.116746
0.146842	0.116635
0.147042	0.11651
0.147242	0.116416
0.147441	0.116303
0.147641	0.11621
0.147841	0.116124
0.148041	0.11606
0.14824	0.115979
0.14844	0.115925
0.14864	0.115867
0.14884	0.115818
0.14904	0.115761
0.149239	0.115733
0.149439	0.115685
0.149639	0.115671
0.149839	0.11565
0.150039	0.115655
0.150238	0.115642
0.150438	0.115675
0.150638	0.115688
0.150838	0.115716
0.151037	0.115738
0.151237	0.115786
0.151437	0.115812
0.151637	0.115878
0.151837	0.115951
0.152036	0.116033
0.152236	0.116119
0.152436	0.116231
0.152636	0.116335
0.152836	0.116451
0.153035	0.116575
0.153235	0.116715
0.153435	0.116849
0.153635	0.117019
0.153834	0.117199
0.154034	0.117392
0.154234	0.117592
0.154434	0.11782
0.154634	0.118021
0.154833	0.118262
0.155033	0.118506
0.155233	0.118761
0.155433	0.119013
0.155633	0.119319
0.155832	0.119606
0.156032	0.119926
0.156232	0.120249
0.156432	0.120603
0.156631	0.120937
0.156831	0.121306
0.157031	0.12167
0.157231	0.122056
0.157431	0.122445
0.15763	0.122876
0.15783	0.123291
0.15803	0.123744
0.15823	0.124198
0.15843	0.124672
0.158629	0.125148
0.158829	0.125646
0.159029	0.126142
0.159229	0.126655
0.159428	0.127189
0.159628	0.127732
0.159828	0.128284
0.160028	0.128865
0.160228	0.129453
0.160427	0.130048
0.160627	0.130644
0.160827	0.13127
0.161027	0.131875
0.161227	0.132516
0.161426	0.133164
0.161626	0.133823
0.161826	0.134486
0.162026	0.135178
0.162225	0.13586
0.162425	0.136552
0.162625	0.137251
0.162825	0.137958
0.163025	0.138655
0.163224	0.139375
0.163424	0.140091
0.163624	0.140825
0.163824	0.141556
0.164023	0.142319
0.164223	0.143042
0.164423	0.143791
0.164623	0.144534
0.164823	0.145289
0.165022	0.146024
0.165222	0.146778
0.165422	0.147523
0.165622	0.148278
0.165822	0.149037
0.166021	0.149807
0.166221	0.150565
0.166421	0.151331
0.166621	0.152093
0.16682	0.152848
0.16702	0.15361
0.16722	0.154384
0.16742	0.155152
0.16762	0.155937
0.167819	0.15673
0.168019	0.157531
0.168219	0.158322
0.168419	0.159137
0.168619	0.159947
0.168818	0.160755
0.169018	0.161582
0.169218	0.162432
0.169418	0.16328
0.169617	0.164165
0.169817	0.165053
0.170017	0.165961
0.170217	0.166874
0.170417	0.167824
0.170616	0.168769
0.170816	0.169743
0.171016	0.170726
0.171216	0.171748
0.171416	0.172783
0.171615	0.17386
0.171815	0.174944
0.172015	0.176051
0.172215	0.177176
0.172414	0.178327
0.172614	0.179465
0.172814	0.180639
0.173014	0.181827
0.173214	0.183039
0.173413	0.184253
0.173613	0.185506
0.173813	0.186747
0.174013	0.188012
0.174213	0.189277
0.174412	0.19055
0.174612	0.191815
0.174812	0.193091
0.175012	0.194366
0.175211	0.195663
0.175411	0.196945
0.175611	0.198263
0.175811	0.199554
0.176011	0.200851
0.17621	0.20214
0.17641	0.203434
0.17661	0.204693
0.17681	0.205973
0.17701	0.207224
0.177209	0.208494
0.177409	0.209756
0.177609	0.211019
0.177809	0.212258
0.178008	0.213494
0.178208	0.214708
0.178408	0.215904
0.178608	0.217085
0.178808	0.218248
0.179007	0.219397
0.179207	0.220539
0.179407	0.221671
0.179607	0.222788
0.179807	0.223877
0.180006	0.224954
0.180206	0.225993
0.180406	0.227009
0.180606	0.227995
0.180805	0.228978
0.181005	0.229917
0.181205	0.230864
0.181405	0.231777
0.181605	0.232678
0.181804	0.23354
0.182004	0.234382
0.182204	0.235179
0.182404	0.235957
0.182603	0.236696
0.182803	0.237416
0.183003	0.238104
0.183203	0.238803
0.183403	0.239447
0.183602	0.24008
0.183802	0.240674
0.184002	0.241246
0.184202	0.241767
0.184402	0.242276
0.184601	0.242736
0.184801	0.243184
0.185001	0.243601
0.185201	0.244011
0.1854	0.244398
0.1856	0.244747
0.1858	0.245069
0.186	0.245359
0.1862	0.245617
0.186399	0.245846
0.186599	0.246046
0.186799	0.246241
0.186999	0.246414
0.187199	0.246571
0.187398	0.246688
0.187598	0.246791
0.187798	0.246866
0.187998	0.246925
0.188197	0.24694
0.188397	0.246955
0.188597	0.246931
0.188797	0.246916
0.188997	0.246878
0.189196	0.246837
0.189396	0.246772
0.189596	0.246718
0.189796	0.246629
0.189996	0.24652
0.190195	0.246391
0.190395	0.246266
0.190595	0.246125
0.190795	0.245992
0.190994	0.245858
0.191194	0.245732
0.191394	0.24559
0.191594	0.245456
0.191794	0.245304
0.191993	0.245161
0.192193	0.245002
0.192393	0.244852
0.192593	0.244699
0.192793	0.244575
0.192992	0.244448
0.193192	0.24434
0.193392	0.244228
0.193592	0.244151
0.193791	0.244044
0.193991	0.243963
0.194191	0.243883
0.194391	0.243811
0.194591	0.243757
0.19479	0.243734
0.19499	0.243717
0.19519	0.243727
0.19539	0.243755
0.19559	0.243795
0.195789	0.24384
0.195989	0.243902
0.196189	0.243975
0.196389	0.244073
0.196588	0.244179
0.196788	0.244329
0.196988	0.244497
0.197188	0.244687
0.197388	0.244894
0.197587	0.245109
0.197787	0.245333
0.197987	0.245586
0.198187	0.245837
0.198387	0.246111
0.198586	0.246403
0.198786	0.246731
0.198986	0.247056
0.199186	0.247418
0.199385	0.24778
0.199585	0.248158
0.199785	0.248525
0.199985	0.248918
0.200185	0.249303
0.200384	0.249705
0.200584	0.250125
0.200784	0.250563
0.200984	0.250997
0.201184	0.251458
0.201383	0.251904
0.201583	0.252354
0.201783	0.252805
0.201983	0.253264
0.202182	0.253699
0.202382	0.254156
0.202582	0.254613
0.202782	0.255086
0.202982	0.25555
0.203181	0.256031
0.203381	0.256485
0.203581	0.256944
0.203781	0.257393
0.20398	0.257829
0.20418	0.258249
0.20438	0.258697
0.20458	0.259123
0.20478	0.259558
0.204979	0.259984
0.205179	0.260407
0.205379	0.260822
0.205579	0.261219
0.205779	0.261601
0.205978	0.261972
0.206178	0.262322
0.206378	0.262696
0.206578	0.263043
0.206777	0.263394
0.206977	0.263737
0.207177	0.264078
0.207377	0.26438
0.207577	0.264684
0.207776	0.264963
0.207976	0.265226
0.208176	0.265472
0.208376	0.265727
0.208576	0.265956
0.208775	0.266188
0.208975	0.266411
0.209175	0.266609
0.209375	0.26679
0.209574	0.266952
0.209774	0.267092
0.209974	0.267216
0.210174	0.267325
0.210374	0.267416
0.210573	0.267499
0.210773	0.267579
0.210973	0.267633
0.211173	0.267664
0.211373	0.267673
0.211572	0.267672
0.211772	0.267615
0.211972	0.267559
0.212172	0.267473
0.212371	0.267377
0.212571	0.267265
0.212771	0.267146
0.212971	0.26699
0.213171	0.26682
0.21337	0.266629
0.21357	0.266419
0.21377	0.266172
0.21397	0.265925
0.21417	0.265663
0.214369	0.265395
0.214569	0.265118
0.214769	0.264835
0.214969	0.264535
0.215168	0.264212
0.215368	0.263877
0.215568	0.263514
0.215768	0.263126
0.215968	0.262745
0.216167	0.262344
0.216367	0.261931
0.216567	0.261515
0.216767	0.261094
0.216967	0.260644
0.217166	0.260175
0.217366	0.259692
0.217566	0.259178
0.217766	0.258642
0.217965	0.258092
0.218165	0.257528
0.218365	0.256963
0.218565	0.256381
0.218765	0.255804
0.218964	0.255179
0.219164	0.254572
0.219364	0.253936
0.219564	0.2533
0.219764	0.252629
0.219963	0.251958
0.220163	0.251268
0.220363	0.250586
0.220563	0.249919
0.220762	0.249263
0.220962	0.248577
0.221162	0.247892
0.221362	0.247186
0.221562	0.246486
0.221761	0.245787
0.221961	0.245103
0.222161	0.244417
0.222361	0.243773
0.22256	0.243109
0.22276	0.242468
0.22296	0.241811
0.22316	0.24118
0.22336	0.240537
0.223559	0.239923
0.223759	0.239308
0.223959	0.238714
0.224159	0.238148
0.224359	0.237604
0.224558	0.237063
0.224758	0.236552
0.224958	0.236052
0.225158	0.235565
0.225357	0.235082
0.225557	0.234633
0.225757	0.234192
0.225957	0.233782
0.226157	0.233399
0.226356	0.233068
0.226556	0.232736
0.226756	0.232435
0.226956	0.232155
0.227156	0.231891
0.227355	0.231654
0.227555	0.23145
0.227755	0.231254
0.227955	0.231105
0.228154	0.230995
0.228354	0.230921
0.228554	0.230863
0.228754	0.230845
0.228954	0.230847
0.229153	0.230869
0.229353	0.230922
0.229553	0.231014
0.229753	0.231119
0.229953	0.231276
0.230152	0.231473
0.230352	0.2317
0.230552	0.231948
0.230752	0.232243
0.230951	0.232546
0.231151	0.23288
0.231351	0.233242
0.231551	0.233626
0.231751	0.23404
0.23195	0.234511
0.23215	0.235002
0.23235	0.235507
0.23255	0.23605
0.23275	0.236627
0.232949	0.237194
0.233149	0.237799
0.233349	0.238404
0.233549	0.239039
0.233748	0.239693
0.233948	0.240376
0.234148	0.24107
0.234348	0.241782
0.234548	0.242505
0.234747	0.243241
0.234947	0.243971
0.235147	0.244717
0.235347	0.245456
0.235547	0.246208
0.235746	0.24697
0.235946	0.247747
0.236146	0.248515
0.236346	0.249305
0.236545	0.250076
0.236745	0.25085
0.236945	0.251606
0.237145	0.252362
0.237345	0.253095
0.237544	0.253826
0.237744	0.254558
0.237944	0.255295
0.238144	0.256017
0.238344	0.256741
0.238543	0.257439
0.238743	0.258119
0.238943	0.258779
0.239143	0.259423
0.239342	0.260042
0.239542	0.260656
0.239742	0.26127
0.239942	0.261867
0.240142	0.262446
0.240341	0.263023
0.240541	0.263561
0.240741	0.264077
0.240941	0.26457
0.241141	0.265036
0.24134	0.265467
0.24154	0.265907
0.24174	0.266322
0.24194	0.266712
0.242139	0.267089
0.242339	0.267455
0.242539	0.267771
0.242739	0.26807
0.242939	0.268329
0.243138	0.268567
0.243338	0.268766
0.243538	0.268969
0.243738	0.269132
0.243937	0.269285
0.244137	0.269416
0.244337	0.269526
0.244537	0.269582
0.244737	0.269625
0.244936	0.269616
0.245136	0.269591
0.245336	0.269524
0.245536	0.269467
0.245736	0.269364
0.245935	0.269259
0.246135	0.269135
0.246335	0.268973
0.246535	0.268781
0.246734	0.268579
0.246934	0.26834
0.247134	0.268073
0.247334	0.267792
0.247534	0.267504
0.247733	0.267198
0.247933	0.266876
0.248133	0.266537
0.248333	0.266166
0.248533	0.26577
0.248732	0.265357
0.248932	0.264902
0.249132	0.264436
0.249332	0.263945
0.249531	0.263441
0.249731	0.262931
0.249931	0.262403
0.250131	0.261847
0.250331	0.261255
0.25053	0.260656
0.25073	0.260046
0.25093	0.259396
0.25113	0.25874
0.25133	0.258079
0.251529	0.257421
0.251729	0.256753
0.251929	0.256085
0.252129	0.255399
0.252328	0.254713
0.252528	0.254028
0.252728	0.253324
0.252928	0.252598
0.253128	0.251892
0.253327	0.251174
0.253527	0.250469
0.253727	0.249777
0.253927	0.249098
0.254127	0.248392
0.254326	0.247702
0.254526	0.247008
0.254726	0.246321
0.254926	0.24563
0.255125	0.244969
0.255325	0.244295
0.255525	0.243648
0.255725	0.243037
0.255925	0.242422
0.256124	0.241809
0.256324	0.241223
0.256524	0.240644
0.256724	0.240069
0.256924	0.239508
0.257123	0.238981
0.257323	0.238462
0.257523	0.237981
0.257723	0.237526
0.257922	0.237085
0.258122	0.236658
0.258322	0.236261
0.258522	0.235871
0.258722	0.235504
0.258921	0.235175
0.259121	0.234861
0.259321	0.234583
0.259521	0.234346
0.259721	0.234142
0.25992	0.23396
0.26012	0.23381
0.26032	0.233692
0.26052	0.233578
0.260719	0.233506
0.260919	0.233472
0.261119	0.233463
0.261319	0.233503
0.261519	0.23359
0.261718	0.233693
0.261918	0.233832
0.262118	0.234007
0.262318	0.2342
0.262518	0.234418
0.262717	0.234679
0.262917	0.234963
0.263117	0.235276
0.263317	0.235636
0.263516	0.236039
0.263716	0.236456
0.263916	0.236909
0.264116	0.237378
0.264316	0.237873
0.264515	0.23837
0.264715	0.238908
0.264915	0.239456
0.265115	0.240042
0.265314	0.240657
0.265514	0.24129
0.265714	0.241931
0.265914	0.242595
0.266114	0.243264
0.266313	0.243935
0.266513	0.244616
0.266713	0.245313
0.266913	0.246025
0.267113	0.246736
0.267312	0.247473
0.267512	0.248215
0.267712	0.248957
0.267912	0.249709
0.268111	0.250435
0.268311	0.251166
0.268511	0.251896
0.268711	0.252625
0.268911	0.253344
0.26911	0.254087
0.26931	0.254822
0.26951	0.255562
0.26971	0.256276
0.26991	0.257001
0.270109	0.257705
0.270309	0.258388
0.270509	0.259062
0.270709	0.259727
0.270908	0.26038
0.271108	0.261059
0.271308	0.261708
0.271508	0.262338
0.271708	0.262962
0.271907	0.263564
0.272107	0.264134
0.272307	0.264692
0.272507	0.265215
0.272707	0.26573
0.272906	0.266225
0.273106	0.26672
0.273306	0.267179
0.273506	0.267623
0.273705	0.268038
0.273905	0.268431
0.274105	0.268775
0.274305	0.269099
0.274505	0.269385
0.274704	0.26965
0.274904	0.269891
0.275104	0.270123
0.275304	0.270318
0.275504	0.270482
0.275703	0.270615
0.275903	0.270696
0.276103	0.270743
0.276303	0.270755
0.276502	0.270722
0.276702	0.270658
0.276902	0.270584
0.277102	0.270476
0.277302	0.270332
0.277501	0.270183
0.277701	0.269975
0.277901	0.269739
0.278101	0.269465
0.278301	0.269167
0.2785	0.268823
0.2787	0.268479
0.2789	0.268108
0.2791	0.26771
0.279299	0.267301
0.279499	0.266877
0.279699	0.266414
0.279899	0.265918
0.280099	0.265404
0.280298	0.26487
0.280498	0.264297
0.280698	0.263728
0.280898	0.263159
0.281098	0.262561
0.281297	0.261938
0.281497	0.261314
0.281697	0.260657
0.281897	0.259985
0.282096	0.259273
0.282296	0.258542
0.282496	0.257793
0.282696	0.257074
0.282896	0.25633
0.283095	0.255577
0.283295	0.254826
0.283495	0.254072
0.283695	0.253284
0.283894	0.252496
0.284094	0.251696
0.284294	0.25089
0.284494	0.250094
0.284694	0.24932
0.284893	0.248517
0.285093	0.247744
0.285293	0.246965
0.285493	0.246189
0.285693	0.245399
0.285892	0.244621
0.286092	0.243835
0.286292	0.24305
0.286492	0.242289
0.286691	0.241553
0.286891	0.240797
0.287091	0.240081
0.287291	0.239361
0.287491	0.238652
0.28769	0.237945
0.28789	0.237259
0.28809	0.236573
0.28829	0.235909
0.28849	0.235268
0.288689	0.234642
0.288889	0.234037
0.289089	0.233476
0.289289	0.232914
0.289488	0.232368
0.289688	0.23185
0.289888	0.231354
0.290088	0.230858
0.290288	0.230411
0.290487	0.229983
0.290687	0.229591
0.290887	0.229232
0.291087	0.228901
0.291287	0.228591
0.291486	0.228312
0.291686	0.228066
0.291886	0.227844
0.292086	0.227636
0.292285	0.227487
0.292485	0.227353
0.292685	0.227263
0.292885	0.22722
0.293085	0.227206
0.293284	0.227208
0.293484	0.227256
0.293684	0.22733
0.293884	0.227419
0.294084	0.227552
0.294283	0.227723
0.294483	0.227927
0.294683	0.228166
0.294883	0.228445
0.295082	0.228756
0.295282	0.229079
0.295482	0.229446
0.295682	0.229823
0.295882	0.230227
0.296081	0.230659
0.296281	0.23113
0.296481	0.231615
0.296681	0.232144
0.296881	0.232697
0.29708	0.233268
0.29728	0.233852
0.29748	0.234466
0.29768	0.235079
0.297879	0.235708
0.298079	0.23636
0.298279	0.237031
0.298479	0.237712
0.298679	0.238426
0.298878	0.239151
0.299078	0.239886
0.299278	0.240617
0.299478	0.241375
0.299678	0.242115
0.299877	0.242875
0.300077	0.243639
0.300277	0.244408
0.300477	0.245188
0.300676	0.245998
0.300876	0.246792
0.301076	0.247585
0.301276	0.248379
0.301476	0.249168
0.301675	0.249948
0.301875	0.250737
0.302075	0.251505
0.302275	0.25229
0.302475	0.253075
0.302674	0.253868
0.302874	0.254641
0.303074	0.255417
0.303274	0.256175
0.303473	0.256909
0.303673	0.257635
0.303873	0.258359
0.304073	0.25905
0.304273	0.259751
0.304472	0.260443
0.304672	0.261127
0.304872	0.261784
0.305072	0.262427
0.305271	0.263043
0.305471	0.263629
0.305671	0.264186
0.305871	0.264738
0.306071	0.265248
0.30627	0.265759
0.30647	0.266257
0.30667	0.266721
0.30687	0.267149
0.30707	0.26757
0.307269	0.267932
0.307469	0.268263
0.307669	0.268559
0.307869	0.268817
0.308068	0.269059
0.308268	0.269286
0.308468	0.269473
0.308668	0.269627
0.308868	0.269739
0.309067	0.269824
0.309267	0.269845
0.309467	0.269832
0.309667	0.269771
0.309867	0.269669
0.310066	0.269538
0.310266	0.269391
0.310466	0.269189
0.310666	0.268953
0.310865	0.268664
0.311065	0.268333
0.311265	0.267947
0.311465	0.267531
0.311665	0.267075
0.311864	0.266596
0.312064	0.266094
0.312264	0.265576
0.312464	0.265024
0.312664	0.264446
0.312863	0.263847
0.313063	0.263212
0.313263	0.26253
0.313463	0.261854
0.313662	0.261121
0.313862	0.260385
0.314062	0.259637
0.314262	0.258865
0.314462	0.258077
0.314661	0.257283
0.314861	0.256459
0.315061	0.255605
0.315261	0.254726
0.315461	0.253842
0.31566	0.252919
0.31586	0.251993
0.31606	0.251067
0.31626	0.250146
0.316459	0.249183
0.316659	0.248211
0.316859	0.247207
0.317059	0.24619
0.317259	0.24518
0.317458	0.244156
0.317658	0.243102
0.317858	0.242065
0.318058	0.241031
0.318258	0.239998
0.318457	0.238964
0.318657	0.237932
0.318857	0.236876
0.319057	0.235824
0.319256	0.234782
0.319456	0.233736
0.319656	0.232686
0.319856	0.231673
0.320056	0.230662
0.320255	0.229653
0.320455	0.228676
0.320655	0.227706
0.320855	0.226727
0.321055	0.22577
0.321254	0.22482
0.321454	0.223889
0.321654	0.222972
0.321854	0.222097
0.322053	0.221238
0.322253	0.220399
0.322453	0.219598
0.322653	0.218811
0.322853	0.218026
0.323052	0.217288
0.323252	0.216566
0.323452	0.215861
0.323652	0.2152
0.323851	0.214578
0.324051	0.213987
0.324251	0.213427
0.324451	0.212908
0.324651	0.212406
0.32485	0.211931
0.32505	0.211496
0.32525	0.211085
0.32545	0.210696
0.32565	0.210375
0.325849	0.210078
0.326049	0.209812
0.326249	0.209606
0.326449	0.209423
0.326648	0.209259
0.326848	0.209141
0.327048	0.209055
0.327248	0.208984
0.327448	0.208973
0.327647	0.209
0.327847	0.209056
0.328047	0.209155
0.328247	0.209297
0.328447	0.209475
0.328646	0.209677
0.328846	0.209909
0.329046	0.210182
0.329246	0.210467
0.329445	0.210813
0.329645	0.211191
0.329845	0.211597
0.330045	0.212044
0.330245	0.212529
0.330444	0.213027
0.330644	0.21356
0.330844	0.214124
0.331044	0.214702
0.331244	0.215297
0.331443	0.215949
0.331643	0.216607
0.331843	0.2173
0.332043	0.218029
0.332242	0.21877
0.332442	0.21953
0.332642	0.220302
0.332842	0.221095
0.333042	0.221891
0.333241	0.222711
0.333441	0.223548
0.333641	0.224397
0.333841	0.225263
0.334041	0.226149
0.33424	0.227034
0.33444	0.227916
0.33464	0.228815
0.33484	0.229698
0.335039	0.230579
0.335239	0.231473
0.335439	0.232368
0.335639	0.233257
0.335839	0.234164
0.336038	0.235065
0.336238	0.235958
0.336438	0.236838
0.336638	0.237718
0.336838	0.238572
0.337037	0.239427
0.337237	0.240268
0.337437	0.241113
0.337637	0.24194
0.337836	0.242781
0.338036	0.243597
0.338236	0.244401
0.338436	0.245189
0.338636	0.245967
0.338835	0.246708
0.339035	0.247444
0.339235	0.248174
0.339435	0.248884
0.339635	0.249582
0.339834	0.25028
0.340034	0.250948
0.340234	0.25159
0.340434	0.252225
0.340633	0.252823
0.340833	0.25339
0.341033	0.253948
0.341233	0.254479
0.341433	0.254986
0.341632	0.255502
0.341832	0.255983
0.342032	0.256435
0.342232	0.256853
0.342432	0.257246
0.342631	0.2576
0.342831	0.257923
0.343031	0.258227
0.343231	0.258491
0.34343	0.258728
0.34363	0.258954
0.34383	0.259149
0.34403	0.259293
0.34423	0.259414
0.344429	0.259483
0.344629	0.259507
0.344829	0.259501
0.345029	0.259457
0.345228	0.259363
0.345428	0.259263
0.345628	0.25912
0.345828	0.258931
0.346028	0.258695
0.346227	0.258428
0.346427	0.258095
0.346627	0.257716
0.346827	0.257307
0.347027	0.256868
0.347226	0.256387
0.347426	0.255906
0.347626	0.255385
0.347826	0.254832
0.348025	0.25425
0.348225	0.253641
0.348425	0.252989
0.348625	0.252316
0.348825	0.251622
0.349024	0.250906
0.349224	0.250176
0.349424	0.249444
0.349624	0.248685
0.349824	0.247908
0.350023	0.247113
0.350223	0.246297
0.350423	0.245449
0.350623	0.244598
0.350822	0.243715
0.351022	0.242825
0.351222	0.241938
0.351422	0.241052
0.351622	0.240144
0.351821	0.239225
0.352021	0.238305
0.352221	0.237372
0.352421	0.236419
0.352621	0.235467
0.35282	0.2345
0.35302	0.233539
0.35322	0.232595
0.35342	0.23165
0.353619	0.230693
0.353819	0.229742
0.354019	0.228793
0.354219	0.227835
0.354419	0.226871
0.354618	0.225924
0.354818	0.224976
0.355018	0.224035
0.355218	0.223128
0.355418	0.22222
0.355617	0.221325
0.355817	0.220445
0.356017	0.219567
0.356217	0.218703
0.356416	0.217852
0.356616	0.217016
0.356816	0.216193
0.357016	0.215406
0.357216	0.214645
0.357415	0.213906
0.357615	0.21319
0.357815	0.212508
0.358015	0.211829
0.358215	0.21118
0.358414	0.210554
0.358614	0.209959
0.358814	0.209388
0.359014	0.208876
0.359213	0.208381
0.359413	0.207923
0.359613	0.207506
0.359813	0.207118
0.360013	0.206742
0.360212	0.206409
0.360412	0.20611
0.360612	0.205831
0.360812	0.20561
0.361012	0.205432
0.361211	0.205281
0.361411	0.205165
0.361611	0.205104
0.361811	0.205063
0.36201	0.205047
0.36221	0.205085
0.36241	0.205144
0.36261	0.205229
0.36281	0.205379
0.363009	0.205565
0.363209	0.205768
0.363409	0.206034
0.363609	0.206336
0.363809	0.206652
0.364008	0.206996
0.364208	0.207389
0.364408	0.20779
0.364608	0.208242
0.364807	0.208734
0.365007	0.209261
0.365207	0.209813
0.365407	0.210417
0.365607	0.211031
0.365806	0.211667
0.366006	0.212338
0.366206	0.213032
0.366406	0.21373
0.366605	0.214484
0.366805	0.215264
0.367005	0.216061
0.367205	0.216883
0.367405	0.217739
0.367604	0.218592
0.367804	0.219462
0.368004	0.220348
0.368204	0.221243
0.368404	0.222132
0.368603	0.223065
0.368803	0.224
0.369003	0.224944
0.369203	0.225903
0.369402	0.22687
0.369602	0.227826
0.369802	0.2288
0.370002	0.22976
0.370202	0.230713
0.370401	0.231665
0.370601	0.232634
0.370801	0.233603
0.371001	0.234562
0.371201	0.235528
0.3714	0.236488
0.3716	0.237422
0.3718	0.238349
0.372	0.239262
0.372199	0.240155
0.372399	0.241048
0.372599	0.24194
0.372799	0.242816
0.372999	0.243678
0.373198	0.244545
0.373398	0.245383
0.373598	0.246195
0.373798	0.247
0.373998	0.247781
0.374197	0.248538
0.374397	0.249293
0.374597	0.250037
0.374797	0.250759
0.374996	0.251476
0.375196	0.252179
0.375396	0.252858
0.375596	0.253511
0.375796	0.254147
0.375995	0.254745
0.376195	0.255327
0.376395	0.255897
0.376595	0.25645
0.376795	0.256969
0.376994	0.257493
0.377194	0.25798
0.377394	0.258429
0.377594	0.258859
0.377793	0.259256
0.377993	0.259613
0.378193	0.259946
0.378393	0.260254
0.378593	0.260539
0.378792	0.260791
0.378992	0.261032
0.379192	0.261223
0.379392	0.261386
0.379592	0.261503
0.379791	0.261579
0.379991	0.261614
0.380191	0.261618
0.380391	0.261579
0.38059	0.261517
0.38079	0.26142
0.38099	0.261281
0.38119	0.261095
0.38139	0.260877
0.381589	0.260596
0.381789	0.260267
0.381989	0.259891
0.382189	0.25948
0.382389	0.259016
0.382588	0.258524
0.382788	0.258004
0.382988	0.25745
0.383188	0.256858
0.383387	0.256236
0.383587	0.255565
0.383787	0.254849
0.383987	0.25411
0.384187	0.253343
0.384386	0.252556
0.384586	0.251764
0.384786	0.250952
0.384986	0.2501
0.385185	0.249231
0.385385	0.248352
0.385585	0.247433
0.385785	0.246501
0.385985	0.24556
0.386184	0.244593
0.386384	0.243622
0.386584	0.242648
0.386784	0.241664
0.386984	0.240661
0.387183	0.239648
0.387383	0.23861
0.387583	0.237557
0.387783	0.236497
0.387982	0.235436
0.388182	0.234359
0.388382	0.233287
0.388582	0.232222
0.388782	0.231149
0.388981	0.230085
0.389181	0.229015
0.389381	0.227929
0.389581	0.226823
0.389781	0.225745
0.38998	0.224659
0.39018	0.223588
0.39038	0.222529
0.39058	0.221488
0.390779	0.220441
0.390979	0.219417
0.391179	0.218403
0.391379	0.217386
0.391579	0.216383
0.391778	0.215407
0.391978	0.21444
0.392178	0.213501
0.392378	0.212602
0.392578	0.211724
0.392777	0.210857
0.392977	0.210031
0.393177	0.209227
0.393377	0.208439
0.393576	0.20769
0.393776	0.206965
0.393976	0.20627
0.394176	0.205631
0.394376	0.205033
0.394575	0.204476
0.394775	0.203944
0.394975	0.203464
0.395175	0.203016
0.395375	0.202595
0.395574	0.202222
0.395774	0.201891
0.395974	0.201599
0.396174	0.201366
0.396373	0.201181
0.396573	0.201027
0.396773	0.200921
0.396973	0.200868
0.397173	0.200831
0.397372	0.20084
0.397572	0.200892
0.397772	0.200981
0.397972	0.201109
0.398172	0.201299
0.398371	0.20153
0.398571	0.201784
0.398771	0.202097
0.398971	0.202438
0.39917	0.202796
0.39937	0.203196
0.39957	0.203633
[truncated: 36,040 more rows]
