# Supplementary material for: A circular model for song motor control in Serinus canaria
Source: Front Comput Neurosci. 2015 Apr 7;9:41. doi: 10.3389/fncom.2015.00041 (PMC4387923; doi:10.3389/fncom.2015.00041)
Supplement: Supplementary file 1 [file DataSheet1.ZIP › Circular_supplementary/pulsatile.dat]

0.0001	0.0197033
0.0002	0.019411
0.0003	0.0191231
0.0004	0.0188395
0.0005	0.01856
0.0006	0.0182848
0.0007	0.0180136
0.0008	0.0177464
0.0009	0.0174833
0.001	0.017224
0.0011	0.0169686
0.0012	0.016717
0.0013	0.0164691
0.0014	0.016225
0.0015	0.0159844
0.0016	0.0157475
0.0017	0.0155141
0.0018	0.0152842
0.0019	0.0150576
0.002	0.0148345
0.0021	0.0146147
0.0022	0.0143982
0.0023	0.0141849
0.0024	0.0139748
0.0025	0.0137678
0.0026	0.0135639
0.0027	0.0133631
0.0028	0.0131652
0.0029	0.0129703
0.003	0.0127784
0.0031	0.0125893
0.0032	0.012403
0.0033	0.0122195
0.0034	0.0120388
0.0035	0.0118608
0.0036	0.0116854
0.0037	0.0115127
0.0038	0.0113426
0.0039	0.011175
0.004	0.0110099
0.0041	0.0108474
0.0042	0.0106872
0.0043	0.0105295
0.0044	0.0103741
0.0045	0.0102211
0.0046	0.0100704
0.0047	0.00992196
0.0048	0.00977575
0.0049	0.00963175
0.005	0.00948993
0.0051	0.00935024
0.0052	0.00921267
0.0053	0.00907718
0.0054	0.00894373
0.0055	0.00881231
0.0056	0.00868288
0.0057	0.00855541
0.0058	0.00842987
0.0059	0.00830624
0.006	0.00818449
0.0061	0.00806458
0.0062	0.0079465
0.0063	0.00783022
0.0064	0.00771571
0.0065	0.00760295
0.0066	0.0074919
0.0067	0.00738255
0.0068	0.00727487
0.0069	0.00716884
0.007	0.00706443
0.0071	0.00696162
0.0072	0.00686038
0.0073	0.0067607
0.0074	0.00666254
0.0075	0.0065659
0.0076	0.00647074
0.0077	0.00637704
0.0078	0.00628479
0.0079	0.00619395
0.008	0.00610452
0.0081	0.00601647
0.0082	0.00592978
0.0083	0.00584443
0.0084	0.0057604
0.0085	0.00567767
0.0086	0.00559623
0.0087	0.00551604
0.0088	0.00543711
0.0089	0.0053594
0.009	0.0052829
0.0091	0.00520759
0.0092	0.00513345
0.0093	0.00506047
0.0094	0.00498863
0.0095	0.00491791
0.0096	0.0048483
0.0097	0.00477977
0.0098	0.00471233
0.0099	0.00464593
0.01	0.00458058
0.0101	0.00451626
0.0102	0.00445295
0.0103	0.00439063
0.0104	0.0043293
0.0105	0.00426893
0.0106	0.00420952
0.0107	0.00415104
0.0108	0.00409349
0.0109	0.00403685
0.011	0.00398111
0.0111	0.00392625
0.0112	0.00387226
0.0113	0.00381913
0.0114	0.00376684
0.0115	0.00371539
0.0116	0.00366475
0.0117	0.00361492
0.0118	0.00356589
0.0119	0.00351764
0.012	0.00347016
0.0121	0.00342344
0.0122	0.00337747
0.0123	0.00333223
0.0124	0.00328772
0.0125	0.00324392
0.0126	0.00320083
0.0127	0.00315843
0.0128	0.00311672
0.0129	0.00307567
0.013	0.00303529
0.0131	0.00299556
0.0132	0.00295647
0.0133	0.00291801
0.0134	0.00288018
0.0135	0.00284296
0.0136	0.00280634
0.0137	0.00277031
0.0138	0.00273487
0.0139	0.00270001
0.014	0.00266571
0.0141	0.00263197
0.0142	0.00259878
0.0143	0.00256613
0.0144	0.00253402
0.0145	0.00250243
0.0146	0.00247135
0.0147	0.00244079
0.0148	0.00241072
0.0149	0.00238115
0.015	0.00235206
0.0151	0.00232345
0.0152	0.00229531
0.0153	0.00226763
0.0154	0.0022404
0.0155	0.00221363
0.0156	0.00218729
0.0157	0.00216139
0.0158	0.00213592
0.0159	0.00211087
0.016	0.00208623
0.0161	0.002062
0.0162	0.00203817
0.0163	0.00201474
0.0164	0.00199169
0.0165	0.00196903
0.0166	0.00194674
0.0167	0.00192482
0.0168	0.00190327
0.0169	0.00188207
0.017	0.00186123
0.0171	0.00184074
0.0172	0.00182058
0.0173	0.00180076
0.0174	0.00178128
0.0175	0.00176212
0.0176	0.00174328
0.0177	0.00172475
0.0178	0.00170654
0.0179	0.00168863
0.018	0.00167102
0.0181	0.0016537
0.0182	0.00163668
0.0183	0.00161994
0.0184	0.00160348
0.0185	0.0015873
0.0186	0.00157139
0.0187	0.00155575
0.0188	0.00154038
0.0189	0.00152526
0.019	0.0015104
0.0191	0.00149578
0.0192	0.00148142
0.0193	0.0014673
0.0194	0.00145341
0.0195	0.00143976
0.0196	0.00142635
0.0197	0.00141316
0.0198	0.00140019
0.0199	0.00138744
0.02	0.00137491
0.0201	0.00136259
0.0202	0.00135048
0.0203	0.00133858
0.0204	0.00132688
0.0205	0.00131538
0.0206	0.00130407
0.0207	0.00129296
0.0208	0.00128203
0.0209	0.00127129
0.021	0.00126074
0.0211	0.00125036
0.0212	0.00124016
0.0213	0.00123014
0.0214	0.00122029
0.0215	0.0012106
0.0216	0.00120108
0.0217	0.00119173
0.0218	0.00118253
0.0219	0.00117349
0.022	0.00116461
0.0221	0.00115588
0.0222	0.0011473
0.0223	0.00113886
0.0224	0.00113057
0.0225	0.00112243
0.0226	0.00111442
0.0227	0.00110655
0.0228	0.00109881
0.0229	0.00109121
0.023	0.00108374
0.0231	0.0010764
0.0232	0.00106918
0.0233	0.00106209
0.0234	0.00105512
0.0235	0.00104827
0.0236	0.00104154
0.0237	0.00103492
0.0238	0.00102842
0.0239	0.00102203
0.024	0.00101575
0.0241	0.00100958
0.0242	0.00100351
0.0243	0.000997554
0.0244	0.000991697
0.0245	0.000985941
0.0246	0.000980284
0.0247	0.000974726
0.0248	0.000969263
0.0249	0.000963895
0.025	0.00095862
0.0251	0.000953436
0.0252	0.000948341
0.0253	0.000943335
0.0254	0.000938416
0.0255	0.000933581
0.0256	0.000928831
0.0257	0.000924162
0.0258	0.000919575
0.0259	0.000915066
0.026	0.000910636
0.0261	0.000906283
0.0262	0.000902005
0.0263	0.000897801
0.0264	0.00089367
0.0265	0.000889611
0.0266	0.000885622
0.0267	0.000881702
0.0268	0.00087785
0.0269	0.000874065
0.027	0.000870345
0.0271	0.00086669
0.0272	0.000863099
0.0273	0.000859569
0.0274	0.000856101
0.0275	0.000852692
0.0276	0.000849343
0.0277	0.000846052
0.0278	0.000842818
0.0279	0.00083964
0.028	0.000836517
0.0281	0.000833448
0.0282	0.000830432
0.0283	0.000827468
0.0284	0.000824556
0.0285	0.000821694
0.0286	0.000818882
0.0287	0.000816118
0.0288	0.000813402
0.0289	0.000810734
0.029	0.000808111
0.0291	0.000805534
0.0292	0.000803001
0.0293	0.000800512
0.0294	0.000798065
0.0295	0.000795662
0.0296	0.000793299
0.0297	0.000790978
0.0298	0.000788696
0.0299	0.000786454
0.03	0.00078425
0.0301	0.000782085
0.0302	0.000779956
0.0303	0.000777865
0.0304	0.000775809
0.0305	0.000773789
0.0306	0.000771803
0.0307	0.000769852
0.0308	0.000767933
0.0309	0.000766048
0.031	0.000764196
0.0311	0.000762375
0.0312	0.000760585
0.0313	0.000758825
0.0314	0.000757096
0.0315	0.000755397
0.0316	0.000753726
0.0317	0.000752084
0.0318	0.00075047
0.0319	0.000748884
0.032	0.000747324
0.0321	0.000745791
0.0322	0.000744284
0.0323	0.000742803
0.0324	0.000741347
0.0325	0.000739915
0.0326	0.000738508
0.0327	0.000737124
0.0328	0.000735764
0.0329	0.000734427
0.033	0.000733112
0.0331	0.00073182
0.0332	0.000730549
0.0333	0.0007293
0.0334	0.000728071
0.0335	0.000726864
0.0336	0.000725676
0.0337	0.000724508
0.0338	0.00072336
0.0339	0.000722231
0.034	0.000721121
0.0341	0.000720029
0.0342	0.000718955
0.0343	0.0007179
0.0344	0.000716861
0.0345	0.00071584
0.0346	0.000714836
0.0347	0.000713848
0.0348	0.000712876
0.0349	0.000711921
0.035	0.000710981
0.0351	0.000710056
0.0352	0.000709147
0.0353	0.000708252
0.0354	0.000707372
0.0355	0.000706506
0.0356	0.000705655
0.0357	0.000704817
0.0358	0.000703992
0.0359	0.000703181
0.036	0.000702383
0.0361	0.000701598
0.0362	0.000700825
0.0363	0.000700065
0.0364	0.000699317
0.0365	0.00069858
0.0366	0.000697856
0.0367	0.000697143
0.0368	0.000696441
0.0369	0.00069575
0.037	0.00069507
0.0371	0.0006944
0.0372	0.000693741
0.0373	0.000693093
0.0374	0.000692454
0.0375	0.000691825
0.0376	0.000691206
0.0377	0.000690597
0.0378	0.000689997
0.0379	0.000689406
0.038	0.000688824
0.0381	0.000688251
0.0382	0.000687686
0.0383	0.00068713
0.0384	0.000686583
0.0385	0.000686044
0.0386	0.000685512
0.0387	0.000684989
0.0388	0.000684474
0.0389	0.000683966
0.039	0.000683465
0.0391	0.000682972
0.0392	0.000682486
0.0393	0.000682007
0.0394	0.000681536
0.0395	0.000681071
0.0396	0.000680612
0.0397	0.000680161
0.0398	0.000679715
0.0399	0.000679276
0.04	0.000678843
0.0401	0.000678417
0.0402	0.000677996
0.0403	0.000677581
0.0404	0.000677172
0.0405	0.000676769
0.0406	0.000676371
0.0407	0.000675979
0.0408	0.000675592
0.0409	0.00067521
0.041	0.000674833
0.0411	0.000674462
0.0412	0.000674095
0.0413	0.000673733
0.0414	0.000673376
0.0415	0.000673024
0.0416	0.000672676
0.0417	0.000672333
0.0418	0.000671994
0.0419	0.00067166
0.042	0.00067133
0.0421	0.000671004
0.0422	0.000670682
0.0423	0.000670365
0.0424	0.000670051
0.0425	0.000669741
0.0426	0.000669435
0.0427	0.000669133
0.0428	0.000668834
0.0429	0.000668539
0.043	0.000668247
0.0431	0.000667959
0.0432	0.000667675
0.0433	0.000667393
0.0434	0.000667115
0.0435	0.000666841
0.0436	0.000666569
0.0437	0.000666301
0.0438	0.000666035
0.0439	0.000665773
0.044	0.000665513
0.0441	0.000665257
0.0442	0.000665003
0.0443	0.000664752
0.0444	0.000664503
0.0445	0.000664258
0.0446	0.000664015
0.0447	0.000663774
0.0448	0.000663537
0.0449	0.000663301
0.045	0.000663068
0.0451	0.000662838
0.0452	0.000662609
0.0453	0.000662383
0.0454	0.00066216
0.0455	0.000661938
0.0456	0.000661719
0.0457	0.000661502
0.0458	0.000661287
0.0459	0.000661074
0.046	0.000660863
0.0461	0.000660654
0.0462	0.000660447
0.0463	0.000660242
0.0464	0.000660038
0.0465	0.000659837
0.0466	0.000659637
0.0467	0.000659439
0.0468	0.000659243
0.0469	0.000659049
0.047	0.000658856
0.0471	0.000658665
0.0472	0.000658476
0.0473	0.000658288
0.0474	0.000658102
0.0475	0.000657917
0.0476	0.000657734
0.0477	0.000657552
0.0478	0.000657372
0.0479	0.000657193
0.048	0.000657015
0.0481	0.000656839
0.0482	0.000656664
0.0483	0.000656491
0.0484	0.000656319
0.0485	0.000656148
0.0486	0.000655978
0.0487	0.00065581
0.0488	0.000655643
0.0489	0.000655477
0.049	0.000655312
0.0491	0.000655148
0.0492	0.000654986
0.0493	0.000654824
0.0494	0.000654664
0.0495	0.000654505
0.0496	0.000654346
0.0497	0.000654189
0.0498	0.000654033
0.0499	0.000653878
0.05	0.000653724
0.0501	0.00065357
0.0502	0.000653418
0.0503	0.000653267
0.0504	0.000653116
0.0505	0.000652967
0.0506	0.000652818
0.0507	0.00065267
0.0508	0.000652523
0.0509	0.000652377
0.051	0.000652231
0.0511	0.000652087
0.0512	0.000651943
0.0513	0.0006518
0.0514	0.000651658
0.0515	0.000651517
0.0516	0.000651376
0.0517	0.000651236
0.0518	0.000651097
0.0519	0.000650958
0.052	0.00065082
0.0521	0.000650683
0.0522	0.000650547
0.0523	0.000650411
0.0524	0.000650276
0.0525	0.000650141
0.0526	0.000650007
0.0527	0.000649874
0.0528	0.000649741
0.0529	0.000649609
0.053	0.000649478
0.0531	0.000649347
0.0532	0.000649217
0.0533	0.000649087
0.0534	0.000648958
0.0535	0.000648829
0.0536	0.000648701
0.0537	0.000648573
0.0538	0.000648446
0.0539	0.00064832
0.054	0.000648193
0.0541	0.000648068
0.0542	0.000647943
0.0543	0.000647818
0.0544	0.000647694
0.0545	0.00064757
0.0546	0.000647447
0.0547	0.000647325
0.0548	0.000647202
0.0549	0.00064708
0.055	0.000646959
0.0551	0.000646838
0.0552	0.000646718
0.0553	0.000646597
0.0554	0.000646478
0.0555	0.000646358
0.0556	0.00064624
0.0557	0.000646121
0.0558	0.000646003
0.0559	0.000645885
0.056	0.000645768
0.0561	0.000645651
0.0562	0.000645534
0.0563	0.000645418
0.0564	0.000645302
0.0565	0.000645187
0.0566	0.000645072
0.0567	0.000644957
0.0568	0.000644842
0.0569	0.000644728
0.057	0.000644614
0.0571	0.000644501
0.0572	0.000644388
0.0573	0.000644275
0.0574	0.000644163
0.0575	0.00064405
0.0576	0.000643939
0.0577	0.000643827
0.0578	0.000643716
0.0579	0.000643605
0.058	0.000643494
0.0581	0.000643384
0.0582	0.000643274
0.0583	0.000643164
0.0584	0.000643055
0.0585	0.000642946
0.0586	0.000642837
0.0587	0.000642728
0.0588	0.00064262
0.0589	0.000642512
0.059	0.000642404
0.0591	0.000642296
0.0592	0.000642189
0.0593	0.000642082
0.0594	0.000641975
0.0595	0.000641869
0.0596	0.000641763
0.0597	0.000641657
0.0598	0.000641551
0.0599	0.000641446
0.06	0.00064134
0.0601	0.000641235
0.0602	0.000641131
0.0603	0.000641026
0.0604	0.000640922
0.0605	0.000640818
0.0606	0.000640714
0.0607	0.00064061
0.0608	0.000640507
0.0609	0.000640404
0.061	0.000640301
0.0611	0.000640199
0.0612	0.000640096
0.0613	0.000639994
0.0614	0.000639892
0.0615	0.00063979
0.0616	0.000639689
0.0617	0.000639587
0.0618	0.000639486
0.0619	0.000639385
0.062	0.000639285
0.0621	0.000639184
0.0622	0.000639084
0.0623	0.000638984
0.0624	0.000638884
0.0625	0.000638784
0.0626	0.000638685
0.0627	0.000638586
0.0628	0.000638487
0.0629	0.000638388
0.063	0.000638289
0.0631	0.000638191
0.0632	0.000638093
0.0633	0.000637995
0.0634	0.000637897
0.0635	0.000637799
0.0636	0.000637702
0.0637	0.000637604
0.0638	0.000637507
0.0639	0.000637411
0.064	0.000637314
0.0641	0.000637217
0.0642	0.000637121
0.0643	0.000637025
0.0644	0.000636929
0.0645	0.000636833
0.0646	0.000636738
0.0647	0.000636642
0.0648	0.000636547
0.0649	0.000636452
0.065	0.000636357
0.0651	0.000636263
0.0652	0.000636168
0.0653	0.000636074
0.0654	0.00063598
0.0655	0.000635886
0.0656	0.000635792
0.0657	0.000635698
0.0658	0.000635605
0.0659	0.000635512
0.066	0.000635419
0.0661	0.000635326
0.0662	0.000635233
0.0663	0.000635141
0.0664	0.000635048
0.0665	0.000634956
0.0666	0.000634864
0.0667	0.000634772
0.0668	0.000634681
0.0669	0.000634589
0.067	0.000634498
0.0671	0.000634407
0.0672	0.000634316
0.0673	0.000634225
0.0674	0.000634134
0.0675	0.000634044
0.0676	0.000633953
0.0677	0.000633863
0.0678	0.000633773
0.0679	0.000633683
0.068	0.000633594
0.0681	0.000633504
0.0682	0.000633415
0.0683	0.000633326
0.0684	0.000633237
0.0685	0.000633148
0.0686	0.000633059
0.0687	0.000632971
0.0688	0.000632883
0.0689	0.000632794
0.069	0.000632706
0.0691	0.000632618
0.0692	0.000632531
0.0693	0.000632443
0.0694	0.000632356
0.0695	0.000632269
0.0696	0.000632182
0.0697	0.000632095
0.0698	0.000632008
0.0699	0.000631921
0.07	0.000631835
0.0701	0.000631749
0.0702	0.000631663
0.0703	0.000631577
0.0704	0.000631491
0.0705	0.000631405
0.0706	0.00063132
0.0707	0.000631234
0.0708	0.000631149
0.0709	0.000631064
0.071	0.000630979
0.0711	0.000630895
0.0712	0.00063081
0.0713	0.000630726
0.0714	0.000630641
0.0715	0.000630557
0.0716	0.000630473
0.0717	0.00063039
0.0718	0.000630306
0.0719	0.000630223
0.072	0.000630139
0.0721	0.000630056
0.0722	0.000629973
0.0723	0.00062989
0.0724	0.000629808
0.0725	0.000629725
0.0726	0.000629643
0.0727	0.00062956
0.0728	0.000629478
0.0729	0.000629396
0.073	0.000629315
0.0731	0.000629233
0.0732	0.000629151
0.0733	0.00062907
0.0734	0.000628989
0.0735	0.000628908
0.0736	0.000628827
0.0737	0.000628746
0.0738	0.000628666
0.0739	0.000628585
0.074	0.000628505
0.0741	0.000628425
0.0742	0.000628345
0.0743	0.000628265
0.0744	0.000628185
0.0745	0.000628105
0.0746	0.000628026
0.0747	0.000627947
0.0748	0.000627868
0.0749	0.000627789
0.075	0.00062771
0.0751	0.000627631
0.0752	0.000627553
0.0753	0.000627474
0.0754	0.000627396
0.0755	0.000627318
0.0756	0.00062724
0.0757	0.000627162
0.0758	0.000627084
0.0759	0.000627007
0.076	0.00062693
0.0761	0.000626852
0.0762	0.000626775
0.0763	0.000626698
0.0764	0.000626622
0.0765	0.000626545
0.0766	0.000626468
0.0767	0.000626392
0.0768	0.000626316
0.0769	0.00062624
0.077	0.000626164
0.0771	0.000626088
0.0772	0.000626012
0.0773	0.000625937
0.0774	0.000625861
0.0775	0.000625786
0.0776	0.000625711
0.0777	0.000625636
0.0778	0.000625561
0.0779	0.000625487
0.078	0.000625412
0.0781	0.000625338
0.0782	0.000625263
0.0783	0.000625189
0.0784	0.000625115
0.0785	0.000625042
0.0786	0.000624968
0.0787	0.000624894
0.0788	0.000624821
0.0789	0.000624748
0.079	0.000624675
0.0791	0.000624602
0.0792	0.000624529
0.0793	0.000624456
0.0794	0.000624383
0.0795	0.000624311
0.0796	0.000624239
0.0797	0.000624166
0.0798	0.000624094
0.0799	0.000624023
0.08	0.000623951
0.0801	0.000623879
0.0802	0.000623808
0.0803	0.000623736
0.0804	0.000623665
0.0805	0.000623594
0.0806	0.000623523
0.0807	0.000623452
0.0808	0.000623382
0.0809	0.000623311
0.081	0.000623241
0.0811	0.00062317
0.0812	0.0006231
0.0813	0.00062303
0.0814	0.00062296
0.0815	0.000622891
0.0816	0.000622821
0.0817	0.000622752
0.0818	0.000622682
0.0819	0.000622613
0.082	0.000622544
0.0821	0.000622475
0.0822	0.000622406
0.0823	0.000622338
0.0824	0.000622269
0.0825	0.000622201
0.0826	0.000622132
0.0827	0.000622064
0.0828	0.000621996
0.0829	0.000621928
0.083	0.000621861
0.0831	0.000621793
0.0832	0.000621725
0.0833	0.000621658
0.0834	0.000621591
0.0835	0.000621524
0.0836	0.000621457
0.0837	0.00062139
0.0838	0.000621323
0.0839	0.000621257
0.084	0.00062119
0.0841	0.000621124
0.0842	0.000621058
0.0843	0.000620992
0.0844	0.000620926
0.0845	0.00062086
0.0846	0.000620794
0.0847	0.000620729
0.0848	0.000620663
0.0849	0.000620598
0.085	0.000620533
0.0851	0.000620468
0.0852	0.000620403
0.0853	0.000620338
0.0854	0.000620273
0.0855	0.000620209
0.0856	0.000620144
0.0857	0.00062008
0.0858	0.000620016
0.0859	0.000619952
0.086	0.000619888
0.0861	0.000619824
0.0862	0.00061976
0.0863	0.000619697
0.0864	0.000619633
0.0865	0.00061957
0.0866	0.000619507
0.0867	0.000619444
0.0868	0.000619381
0.0869	0.000619318
0.087	0.000619255
0.0871	0.000619193
0.0872	0.00061913
0.0873	0.000619068
0.0874	0.000619006
0.0875	0.000618944
0.0876	0.000618882
0.0877	0.00061882
0.0878	0.000618758
0.0879	0.000618697
0.088	0.000618635
0.0881	0.000618574
0.0882	0.000618512
0.0883	0.000618451
0.0884	0.00061839
0.0885	0.000618329
0.0886	0.000618269
0.0887	0.000618208
0.0888	0.000618148
0.0889	0.000618087
0.089	0.000618027
0.0891	0.000617967
0.0892	0.000617907
0.0893	0.000617847
0.0894	0.000617787
0.0895	0.000617727
0.0896	0.000617668
0.0897	0.000617608
0.0898	0.000617549
0.0899	0.00061749
0.09	0.000617431
0.0901	0.000617372
0.0902	0.000617313
0.0903	0.000617254
0.0904	0.000617195
0.0905	0.000617137
0.0906	0.000617078
0.0907	0.00061702
0.0908	0.000616962
0.0909	0.000616904
0.091	0.000616846
0.0911	0.000616788
0.0912	0.00061673
0.0913	0.000616673
0.0914	0.000616615
0.0915	0.000616558
0.0916	0.0006165
0.0917	0.000616443
0.0918	0.000616386
0.0919	0.000616329
0.092	0.000616273
0.0921	0.000616216
0.0922	0.000616159
0.0923	0.000616103
0.0924	0.000616046
0.0925	0.00061599
0.0926	0.000615934
0.0927	0.000615878
0.0928	0.000615822
0.0929	0.000615766
0.093	0.00061571
0.0931	0.000615655
0.0932	0.000615599
0.0933	0.000615544
0.0934	0.000615489
0.0935	0.000615434
0.0936	0.000615378
0.0937	0.000615324
0.0938	0.000615269
0.0939	0.000615214
0.094	0.000615159
0.0941	0.000615105
0.0942	0.00061505
0.0943	0.000614996
0.0944	0.000614942
0.0945	0.000614888
0.0946	0.000614834
0.0947	0.00061478
0.0948	0.000614726
0.0949	0.000614673
0.095	0.000614619
0.0951	0.000614566
0.0952	0.000614512
0.0953	0.000614459
0.0954	0.000614406
0.0955	0.000614353
0.0956	0.0006143
0.0957	0.000614247
0.0958	0.000614194
0.0959	0.000614142
0.096	0.000614089
0.0961	0.000614037
0.0962	0.000613985
0.0963	0.000613933
0.0964	0.00061388
0.0965	0.000613828
0.0966	0.000613777
0.0967	0.000613725
0.0968	0.000613673
0.0969	0.000613622
0.097	0.00061357
0.0971	0.000613519
0.0972	0.000613468
0.0973	0.000613416
0.0974	0.000613365
0.0975	0.000613314
0.0976	0.000613263
0.0977	0.000613213
0.0978	0.000613162
0.0979	0.000613112
0.098	0.000613061
0.0981	0.000613011
0.0982	0.00061296
0.0983	0.00061291
0.0984	0.00061286
0.0985	0.00061281
0.0986	0.00061276
0.0987	0.000612711
0.0988	0.000612661
0.0989	0.000612612
0.099	0.000612562
0.0991	0.000612513
0.0992	0.000612463
0.0993	0.000612414
0.0994	0.000612365
0.0995	0.000612316
0.0996	0.000612267
0.0997	0.000612219
0.0998	0.00061217
0.0999	0.000612121
0.1	0.000612073
0.1001	0.000612024
0.1002	0.000611976
0.1003	0.000611928
0.1004	0.00061188
0.1005	0.000611832
0.1006	0.000611784
0.1007	0.000611736
0.1008	0.000611688
0.1009	0.000611641
0.101	0.000611593
0.1011	0.000611546
0.1012	0.000611499
0.1013	0.000611451
0.1014	0.000611404
0.1015	0.000611357
0.1016	0.00061131
0.1017	0.000611263
0.1018	0.000611217
0.1019	0.00061117
0.102	0.000611123
0.1021	0.000611077
0.1022	0.00061103
0.1023	0.000610984
0.1024	0.000610938
0.1025	0.000610892
0.1026	0.000610846
0.1027	0.0006108
0.1028	0.000610754
0.1029	0.000610708
0.103	0.000610662
0.1031	0.000610617
0.1032	0.000610571
0.1033	0.000610526
0.1034	0.000610481
0.1035	0.000610435
0.1036	0.00061039
0.1037	0.000610345
0.1038	0.0006103
0.1039	0.000610255
0.104	0.000610211
0.1041	0.000610166
0.1042	0.000610121
0.1043	0.000610077
0.1044	0.000610032
0.1045	0.000609988
0.1046	0.000609944
0.1047	0.0006099
0.1048	0.000609856
0.1049	0.000609812
0.105	0.000609768
0.1051	0.000609724
0.1052	0.00060968
0.1053	0.000609637
0.1054	0.000609593
0.1055	0.00060955
0.1056	0.000609506
0.1057	0.000609463
0.1058	0.00060942
0.1059	0.000609377
0.106	0.000609334
0.1061	0.000609291
0.1062	0.000609248
0.1063	0.000609205
0.1064	0.000609163
0.1065	0.00060912
0.1066	0.000609077
0.1067	0.000609035
0.1068	0.000608993
0.1069	0.00060895
0.107	0.000608908
0.1071	0.000608866
0.1072	0.000608824
0.1073	0.000608782
0.1074	0.00060874
0.1075	0.000608699
0.1076	0.000608657
0.1077	0.000608615
0.1078	0.000608574
0.1079	0.000608532
0.108	0.000608491
0.1081	0.00060845
0.1082	0.000608409
0.1083	0.000608368
0.1084	0.000608327
0.1085	0.000608286
0.1086	0.000608245
0.1087	0.000608204
0.1088	0.000608163
0.1089	0.000608123
0.109	0.000608082
0.1091	0.000608042
0.1092	0.000608001
0.1093	0.000607961
0.1094	0.000607921
0.1095	0.000607881
0.1096	0.000607841
0.1097	0.000607801
0.1098	0.000607761
0.1099	0.000607721
0.11	0.000607681
0.1101	0.000607642
0.1102	0.000607602
0.1103	0.000607563
0.1104	0.000607523
0.1105	0.000607484
0.1106	0.000607445
0.1107	0.000607405
0.1108	0.000607366
0.1109	0.000607327
0.111	0.000607288
0.1111	0.00060725
0.1112	0.000607211
0.1113	0.000607172
0.1114	0.000607133
0.1115	0.000607095
0.1116	0.000607056
0.1117	0.000607018
0.1118	0.00060698
0.1119	0.000606941
0.112	0.000606903
0.1121	0.000606865
0.1122	0.000606827
0.1123	0.000606789
0.1124	0.000606751
0.1125	0.000606714
0.1126	0.000606676
0.1127	0.000606638
0.1128	0.000606601
0.1129	0.000606563
0.113	0.000606526
0.1131	0.000606488
0.1132	0.000606451
0.1133	0.000606414
0.1134	0.000606377
0.1135	0.00060634
0.1136	0.000606303
0.1137	0.000606266
0.1138	0.000606229
0.1139	0.000606192
0.114	0.000606155
0.1141	0.000606119
0.1142	0.000606082
0.1143	0.000606046
0.1144	0.000606009
0.1145	0.000605973
0.1146	0.000605937
0.1147	0.000605901
0.1148	0.000605865
0.1149	0.000605829
0.115	0.000605793
0.1151	0.000605757
0.1152	0.000605721
0.1153	0.000605685
0.1154	0.000605649
0.1155	0.000605614
0.1156	0.000605578
0.1157	0.000605543
0.1158	0.000605507
0.1159	0.000605472
0.116	0.000605437
0.1161	0.000605402
0.1162	0.000605367
0.1163	0.000605332
0.1164	0.000605297
0.1165	0.000605262
0.1166	0.000605227
0.1167	0.000605192
0.1168	0.000605157
0.1169	0.000605123
0.117	0.000605088
0.1171	0.000605054
0.1172	0.000605019
0.1173	0.000604985
0.1174	0.000604951
0.1175	0.000604916
0.1176	0.000604882
0.1177	0.000604848
0.1178	0.000604814
0.1179	0.00060478
0.118	0.000604746
0.1181	0.000604712
0.1182	0.000604679
0.1183	0.000604645
0.1184	0.000604611
0.1185	0.000604578
0.1186	0.000604544
0.1187	0.000604511
0.1188	0.000604478
0.1189	0.000604444
0.119	0.000604411
0.1191	0.000604378
0.1192	0.000604345
0.1193	0.000604312
0.1194	0.000604279
0.1195	0.000604246
0.1196	0.000604213
0.1197	0.000604181
0.1198	0.000604148
0.1199	0.000604115
0.12	0.000604083
0.1201	0.00060405
0.1202	0.000604018
0.1203	0.000603985
0.1204	0.000603953
0.1205	0.000603921
0.1206	0.000603889
0.1207	0.000603856
0.1208	0.000603824
0.1209	0.000603792
0.121	0.000603761
0.1211	0.000603729
0.1212	0.000603697
0.1213	0.000603665
0.1214	0.000603633
0.1215	0.000603602
0.1216	0.00060357
0.1217	0.000603539
0.1218	0.000603507
0.1219	0.000603476
0.122	0.000603445
0.1221	0.000603414
0.1222	0.000603382
0.1223	0.000603351
0.1224	0.00060332
0.1225	0.000603289
0.1226	0.000603258
0.1227	0.000603227
0.1228	0.000603197
0.1229	0.000603166
0.123	0.000603135
0.1231	0.000603105
0.1232	0.000603074
0.1233	0.000603044
0.1234	0.000603013
0.1235	0.000602983
0.1236	0.000602952
0.1237	0.000602922
0.1238	0.000602892
0.1239	0.000602862
0.124	0.000602832
0.1241	0.000602802
0.1242	0.000602772
0.1243	0.000602742
0.1244	0.000602712
0.1245	0.000602682
0.1246	0.000602653
0.1247	0.000602623
0.1248	0.000602593
0.1249	0.000602564
0.125	0.000602534
0.1251	0.000602505
0.1252	0.000602475
0.1253	0.000602446
0.1254	0.000602417
0.1255	0.000602388
0.1256	0.000602358
0.1257	0.000602329
0.1258	0.0006023
0.1259	0.000602271
0.126	0.000602243
0.1261	0.000602214
0.1262	0.000602185
0.1263	0.000602156
0.1264	0.000602127
0.1265	0.000602099
0.1266	0.00060207
0.1267	0.000602042
0.1268	0.000602013
0.1269	0.000601985
0.127	0.000601957
0.1271	0.000601928
0.1272	0.0006019
0.1273	0.000601872
0.1274	0.000601844
0.1275	0.000601816
0.1276	0.000601788
0.1277	0.00060176
0.1278	0.000601732
0.1279	0.000601704
0.128	0.000601676
0.1281	0.000601648
0.1282	0.000601621
0.1283	0.000601593
0.1284	0.000601566
0.1285	0.000601538
0.1286	0.000601511
0.1287	0.000601483
0.1288	0.000601456
0.1289	0.000601429
0.129	0.000601401
0.1291	0.000601374
0.1292	0.000601347
0.1293	0.00060132
0.1294	0.000601293
0.1295	0.000601266
0.1296	0.000601239
0.1297	0.000601212
0.1298	0.000601185
0.1299	0.000601158
0.13	0.000601132
0.1301	0.000601105
0.1302	0.000601079
0.1303	0.000601052
0.1304	0.000601025
0.1305	0.000600999
0.1306	0.000600973
0.1307	0.000600946
0.1308	0.00060092
0.1309	0.000600894
0.131	0.000600868
0.1311	0.000600841
0.1312	0.000600815
0.1313	0.000600789
0.1314	0.000600763
0.1315	0.000600737
0.1316	0.000600712
0.1317	0.000600686
0.1318	0.00060066
0.1319	0.000600634
0.132	0.000600609
0.1321	0.000600583
0.1322	0.000600557
0.1323	0.000600532
0.1324	0.000600506
0.1325	0.000600481
0.1326	0.000600456
0.1327	0.00060043
0.1328	0.000600405
0.1329	0.00060038
0.133	0.000600355
0.1331	0.000600329
0.1332	0.000600304
0.1333	0.000600279
0.1334	0.000600254
0.1335	0.000600229
0.1336	0.000600205
0.1337	0.00060018
0.1338	0.000600155
0.1339	0.00060013
0.134	0.000600106
0.1341	0.000600081
0.1342	0.000600056
0.1343	0.000600032
0.1344	0.000600007
0.1345	0.000599983
0.1346	0.000599958
0.1347	0.000599934
0.1348	0.00059991
0.1349	0.000599886
0.135	0.000599861
0.1351	0.000599837
0.1352	0.000599813
0.1353	0.000599789
0.1354	0.000599765
0.1355	0.000599741
0.1356	0.000599717
0.1357	0.000599693
0.1358	0.000599669
0.1359	0.000599646
0.136	0.000599622
0.1361	0.000599598
0.1362	0.000599575
0.1363	0.000599551
0.1364	0.000599528
0.1365	0.000599504
0.1366	0.000599481
0.1367	0.000599457
0.1368	0.000599434
0.1369	0.000599411
0.137	0.000599387
0.1371	0.000599364
0.1372	0.000599341
0.1373	0.000599318
0.1374	0.000599295
0.1375	0.000599272
0.1376	0.000599249
0.1377	0.000599226
0.1378	0.000599203
0.1379	0.00059918
0.138	0.000599157
0.1381	0.000599134
0.1382	0.000599112
0.1383	0.000599089
0.1384	0.000599066
0.1385	0.000599044
0.1386	0.000599021
0.1387	0.000598999
0.1388	0.000598976
0.1389	0.000598954
0.139	0.000598932
0.1391	0.000598909
0.1392	0.000598887
0.1393	0.000598865
0.1394	0.000598842
0.1395	0.00059882
0.1396	0.000598798
0.1397	0.000598776
0.1398	0.000598754
0.1399	0.000598732
0.14	0.00059871
0.1401	0.000598688
0.1402	0.000598667
0.1403	0.000598645
0.1404	0.000598623
0.1405	0.000598601
0.1406	0.00059858
0.1407	0.000598558
0.1408	0.000598536
0.1409	0.000598515
0.141	0.000598493
0.1411	0.000598472
0.1412	0.00059845
0.1413	0.000598429
0.1414	0.000598408
0.1415	0.000598386
0.1416	0.000598365
0.1417	0.000598344
0.1418	0.000598323
0.1419	0.000598302
0.142	0.000598281
0.1421	0.00059826
0.1422	0.000598239
0.1423	0.000598218
0.1424	0.000598197
0.1425	0.000598176
0.1426	0.000598155
0.1427	0.000598134
0.1428	0.000598114
0.1429	0.000598093
0.143	0.000598072
0.1431	0.000598052
0.1432	0.000598031
0.1433	0.00059801
0.1434	0.00059799
0.1435	0.000597969
0.1436	0.000597949
0.1437	0.000597929
0.1438	0.000597908
0.1439	0.000597888
0.144	0.000597868
0.1441	0.000597847
0.1442	0.000597827
0.1443	0.000597807
0.1444	0.000597787
0.1445	0.000597767
0.1446	0.000597747
0.1447	0.000597727
0.1448	0.000597707
0.1449	0.000597687
0.145	0.000597667
0.1451	0.000597647
0.1452	0.000597628
0.1453	0.000597608
0.1454	0.000597588
0.1455	0.000597568
0.1456	0.000597549
0.1457	0.000597529
0.1458	0.00059751
0.1459	0.00059749
0.146	0.000597471
0.1461	0.000597451
0.1462	0.000597432
0.1463	0.000597412
0.1464	0.000597393
0.1465	0.000597374
0.1466	0.000597354
0.1467	0.000597335
0.1468	0.000597316
0.1469	0.000597297
0.147	0.000597278
0.1471	0.000597259
0.1472	0.00059724
0.1473	0.000597221
0.1474	0.000597202
0.1475	0.000597183
0.1476	0.000597164
0.1477	0.000597145
0.1478	0.000597126
0.1479	0.000597107
0.148	0.000597089
0.1481	0.00059707
0.1482	0.000597051
0.1483	0.000597033
0.1484	0.000597014
0.1485	0.000596996
0.1486	0.000596977
0.1487	0.000596959
0.1488	0.00059694
0.1489	0.000596922
0.149	0.000596903
0.1491	0.000596885
0.1492	0.000596867
0.1493	0.000596849
0.1494	0.00059683
0.1495	0.000596812
0.1496	0.000596794
0.1497	0.000596776
0.1498	0.000596758
0.1499	0.00059674
0.15	0.000596722
0.1501	0.000596704
0.1502	0.000596686
0.1503	0.000596668
0.1504	0.00059665
0.1505	0.000596632
0.1506	0.000596614
0.1507	0.000596597
0.1508	0.000596579
0.1509	0.000596561
0.151	0.000596543
0.1511	0.000596526
0.1512	0.000596508
0.1513	0.000596491
0.1514	0.000596473
0.1515	0.000596456
0.1516	0.000596438
0.1517	0.000596421
0.1518	0.000596403
0.1519	0.000596386
0.152	0.000596369
0.1521	0.000596351
0.1522	0.000596334
0.1523	0.000596317
0.1524	0.0005963
0.1525	0.000596283
0.1526	0.000596266
0.1527	0.000596248
0.1528	0.000596231
0.1529	0.000596214
0.153	0.000596197
0.1531	0.00059618
0.1532	0.000596163
0.1533	0.000596147
0.1534	0.00059613
0.1535	0.000596113
0.1536	0.000596096
0.1537	0.000596079
0.1538	0.000596063
0.1539	0.000596046
0.154	0.000596029
0.1541	0.000596013
0.1542	0.000595996
0.1543	0.00059598
0.1544	0.000595963
0.1545	0.000595947
0.1546	0.00059593
0.1547	0.000595914
0.1548	0.000595897
0.1549	0.000595881
0.155	0.000595865
0.1551	0.000595848
0.1552	0.000595832
0.1553	0.000595816
0.1554	0.0005958
0.1555	0.000595783
0.1556	0.000595767
0.1557	0.000595751
0.1558	0.000595735
0.1559	0.000595719
0.156	0.000595703
0.1561	0.000595687
0.1562	0.000595671
0.1563	0.000595655
0.1564	0.000595639
0.1565	0.000595623
0.1566	0.000595608
0.1567	0.000595592
0.1568	0.000595576
0.1569	0.00059556
0.157	0.000595545
0.1571	0.000595529
0.1572	0.000595513
0.1573	0.000595498
0.1574	0.000595482
0.1575	0.000595467
0.1576	0.000595451
0.1577	0.000595436
0.1578	0.00059542
0.1579	0.000595405
0.158	0.000595389
0.1581	0.000595374
0.1582	0.000595359
0.1583	0.000595343
0.1584	0.000595328
0.1585	0.000595313
0.1586	0.000595297
0.1587	0.000595282
0.1588	0.000595267
0.1589	0.000595252
0.159	0.000595237
0.1591	0.000595222
0.1592	0.000595207
0.1593	0.000595192
0.1594	0.000595177
0.1595	0.000595162
0.1596	0.000595147
0.1597	0.000595132
0.1598	0.000595117
0.1599	0.000595102
0.16	0.000595087
0.1601	0.000595073
0.1602	0.000595058
0.1603	0.000595043
0.1604	0.000595029
0.1605	0.000595014
0.1606	0.000594999
0.1607	0.000594985
0.1608	0.00059497
0.1609	0.000594956
0.161	0.000594941
0.1611	0.000594926
0.1612	0.000594912
0.1613	0.000594898
0.1614	0.000594883
0.1615	0.000594869
0.1616	0.000594854
0.1617	0.00059484
0.1618	0.000594826
0.1619	0.000594812
0.162	0.000594797
0.1621	0.000594783
0.1622	0.000594769
0.1623	0.000594755
0.1624	0.000594741
0.1625	0.000594727
0.1626	0.000594712
0.1627	0.000594698
0.1628	0.000594684
0.1629	0.00059467
0.163	0.000594656
0.1631	0.000594643
0.1632	0.000594629
0.1633	0.000594615
0.1634	0.000594601
0.1635	0.000594587
0.1636	0.000594573
0.1637	0.000594559
0.1638	0.000594546
0.1639	0.000594532
0.164	0.000594518
0.1641	0.000594505
0.1642	0.000594491
0.1643	0.000594477
0.1644	0.000594464
0.1645	0.00059445
0.1646	0.000594437
0.1647	0.000594423
0.1648	0.00059441
0.1649	0.000594396
0.165	0.000594383
0.1651	0.000594369
0.1652	0.000594356
0.1653	0.000594343
0.1654	0.000594329
0.1655	0.000594316
0.1656	0.000594303
0.1657	0.00059429
0.1658	0.000594276
0.1659	0.000594263
0.166	0.00059425
0.1661	0.000594237
0.1662	0.000594224
0.1663	0.000594211
0.1664	0.000594198
0.1665	0.000594185
0.1666	0.000594172
0.1667	0.000594159
0.1668	0.000594146
0.1669	0.000594133
0.167	0.00059412
0.1671	0.000594107
0.1672	0.000594094
0.1673	0.000594081
0.1674	0.000594068
0.1675	0.000594056
0.1676	0.000594043
0.1677	0.00059403
0.1678	0.000594017
0.1679	0.000594005
0.168	0.000593992
0.1681	0.000593979
0.1682	0.000593967
0.1683	0.000593954
0.1684	0.000593942
0.1685	0.000593929
0.1686	0.000593916
0.1687	0.000593904
0.1688	0.000593892
0.1689	0.000593879
0.169	0.000593867
0.1691	0.000593854
0.1692	0.000593842
0.1693	0.00059383
0.1694	0.000593817
0.1695	0.000593805
0.1696	0.000593793
0.1697	0.00059378
0.1698	0.000593768
0.1699	0.000593756
0.17	0.000593744
0.1701	0.000593732
0.1702	0.00059372
0.1703	0.000593707
0.1704	0.000593695
0.1705	0.000593683
0.1706	0.000593671
0.1707	0.000593659
0.1708	0.000593647
0.1709	0.000593635
0.171	0.000593623
0.1711	0.000593611
0.1712	0.000593599
0.1713	0.000593588
0.1714	0.000593576
0.1715	0.000593564
0.1716	0.000593552
0.1717	0.00059354
0.1718	0.000593529
0.1719	0.000593517
0.172	0.000593505
0.1721	0.000593493
0.1722	0.000593482
0.1723	0.00059347
0.1724	0.000593459
0.1725	0.000593447
0.1726	0.000593435
0.1727	0.000593424
0.1728	0.000593412
0.1729	0.000593401
0.173	0.000593389
0.1731	0.000593378
0.1732	0.000593366
0.1733	0.000593355
0.1734	0.000593344
0.1735	0.000593332
0.1736	0.000593321
0.1737	0.000593309
0.1738	0.000593298
0.1739	0.000593287
0.174	0.000593276
0.1741	0.000593264
0.1742	0.000593253
0.1743	0.000593242
0.1744	0.000593231
0.1745	0.00059322
0.1746	0.000593209
0.1747	0.000593197
0.1748	0.000593186
0.1749	0.000593175
0.175	0.000593164
0.1751	0.000593153
0.1752	0.000593142
0.1753	0.000593131
0.1754	0.00059312
0.1755	0.000593109
0.1756	0.000593098
0.1757	0.000593087
0.1758	0.000593077
0.1759	0.000593066
0.176	0.000593055
0.1761	0.000593044
0.1762	0.000593033
0.1763	0.000593023
0.1764	0.000593012
0.1765	0.000593001
0.1766	0.00059299
0.1767	0.00059298
0.1768	0.000592969
0.1769	0.000592958
0.177	0.000592948
0.1771	0.000592937
0.1772	0.000592927
0.1773	0.000592916
0.1774	0.000592905
0.1775	0.000592895
0.1776	0.000592884
0.1777	0.000592874
0.1778	0.000592863
0.1779	0.000592853
0.178	0.000592843
0.1781	0.000592832
0.1782	0.000592822
0.1783	0.000592811
0.1784	0.000592801
0.1785	0.000592791
0.1786	0.000592781
0.1787	0.00059277
0.1788	0.00059276
0.1789	0.00059275
0.179	0.00059274
0.1791	0.000592729
0.1792	0.000592719
0.1793	0.000592709
0.1794	0.000592699
0.1795	0.000592689
0.1796	0.000592679
0.1797	0.000592669
0.1798	0.000592659
0.1799	0.000592648
0.18	0.000592638
0.1801	0.000592628
0.1802	0.000592618
0.1803	0.000592609
0.1804	0.000592599
0.1805	0.000592589
0.1806	0.000592579
0.1807	0.000592569
0.1808	0.000592559
0.1809	0.000592549
0.181	0.000592539
0.1811	0.00059253
0.1812	0.00059252
0.1813	0.00059251
0.1814	0.0005925
0.1815	0.00059249
0.1816	0.000592481
0.1817	0.000592471
0.1818	0.000592461
0.1819	0.000592452
0.182	0.000592442
0.1821	0.000592432
0.1822	0.000592423
0.1823	0.000592413
0.1824	0.000592404
0.1825	0.000592394
0.1826	0.000592385
0.1827	0.000592375
0.1828	0.000592366
0.1829	0.000592356
0.183	0.000592347
0.1831	0.000592337
0.1832	0.000592328
0.1833	0.000592318
0.1834	0.000592309
0.1835	0.0005923
0.1836	0.00059229
0.1837	0.000592281
0.1838	0.000592272
0.1839	0.000592262
0.184	0.000592253
0.1841	0.000592244
0.1842	0.000592235
0.1843	0.000592226
0.1844	0.000592216
0.1845	0.000592207
0.1846	0.000592198
0.1847	0.000592189
0.1848	0.00059218
0.1849	0.000592171
0.185	0.000592162
0.1851	0.000592152
0.1852	0.000592143
0.1853	0.000592134
0.1854	0.000592125
0.1855	0.000592116
0.1856	0.000592107
0.1857	0.000592098
0.1858	0.000592089
0.1859	0.00059208
0.186	0.000592072
0.1861	0.000592063
0.1862	0.000592054
0.1863	0.000592045
0.1864	0.000592036
0.1865	0.000592027
0.1866	0.000592018
0.1867	0.00059201
0.1868	0.000592001
0.1869	0.000591992
0.187	0.000591983
0.1871	0.000591975
0.1872	0.000591966
0.1873	0.000591957
0.1874	0.000591949
0.1875	0.00059194
0.1876	0.000591931
0.1877	0.000591923
0.1878	0.000591914
0.1879	0.000591905
0.188	0.000591897
0.1881	0.000591888
0.1882	0.00059188
0.1883	0.000591871
0.1884	0.000591863
0.1885	0.000591854
0.1886	0.000591846
0.1887	0.000591837
0.1888	0.000591829
0.1889	0.00059182
0.189	0.000591812
0.1891	0.000591804
0.1892	0.000591795
0.1893	0.000591787
0.1894	0.000591779
0.1895	0.00059177
0.1896	0.000591762
0.1897	0.000591754
0.1898	0.000591745
0.1899	0.000591737
0.19	0.000591729
0.1901	0.000591721
0.1902	0.000591712
0.1903	0.000591704
0.1904	0.000591696
0.1905	0.000591688
0.1906	0.00059168
0.1907	0.000591672
0.1908	0.000591663
0.1909	0.000591655
0.191	0.000591647
0.1911	0.000591639
0.1912	0.000591631
0.1913	0.000591623
0.1914	0.000591615
0.1915	0.000591607
0.1916	0.000591599
0.1917	0.000591591
0.1918	0.000591583
0.1919	0.000591575
0.192	0.000591567
0.1921	0.000591559
0.1922	0.000591551
0.1923	0.000591543
0.1924	0.000591536
0.1925	0.000591528
0.1926	0.00059152
0.1927	0.000591512
0.1928	0.000591504
0.1929	0.000591496
0.193	0.000591489
0.1931	0.000591481
0.1932	0.000591473
0.1933	0.000591465
0.1934	0.000591458
0.1935	0.00059145
0.1936	0.000591442
0.1937	0.000591435
0.1938	0.000591427
0.1939	0.000591419
0.194	0.000591412
0.1941	0.000591404
0.1942	0.000591397
0.1943	0.000591389
0.1944	0.000591381
0.1945	0.000591374
0.1946	0.000591366
0.1947	0.000591359
0.1948	0.000591351
0.1949	0.000591344
0.195	0.000591336
0.1951	0.000591329
0.1952	0.000591321
0.1953	0.000591314
0.1954	0.000591306
0.1955	0.000591299
0.1956	0.000591292
0.1957	0.000591284
0.1958	0.000591277
0.1959	0.00059127
0.196	0.000591262
0.1961	0.000591255
0.1962	0.000591248
0.1963	0.00059124
0.1964	0.000591233
0.1965	0.000591226
0.1966	0.000591218
0.1967	0.000591211
0.1968	0.000591204
0.1969	0.000591197
0.197	0.00059119
0.1971	0.000591182
0.1972	0.000591175
0.1973	0.000591168
0.1974	0.000591161
0.1975	0.000591154
0.1976	0.000591147
0.1977	0.00059114
0.1978	0.000591132
0.1979	0.000591125
0.198	0.000591118
0.1981	0.000591111
0.1982	0.000591104
0.1983	0.000591097
0.1984	0.00059109
0.1985	0.000591083
0.1986	0.000591076
0.1987	0.000591069
0.1988	0.000591062
0.1989	0.000591055
0.199	0.000591048
0.1991	0.000591042
0.1992	0.000591035
0.1993	0.000591028
0.1994	0.000591021
0.1995	0.000591014
0.1996	0.000591007
0.1997	0.000591
0.1998	0.000590994
0.1999	0.000590987
0.2	0.00059098
[truncated: 38,000 more rows]
